# Supplementary material for: An evaluation of the preprints produced at the beginning of the 2022 mpox public health emergency
Source: Res Integr Peer Rev. 2024 Oct 7;9:11. doi: 10.1186/s41073-024-00152-w (PMC11457328; doi:10.1186/s41073-024-00152-w)
Supplement: Supplementary file 2 — Additional file 2: Changes in data. Dataset with results from the data extraction comparing preprints to published versions. [file 41073_2024_152_MOESM2_ESM.xlsx]

## Sheet: Changes in data
Preprint bibliography	Published DOI	Study design	Was the preprint published?	Has the author list changed from the preprint to the published version? Check all that apply. Instructions: In the textbox, specify the number of authors added or removed. -> YES, authors added	Has the author list changed from the preprint to the published version? Check all that apply. Instructions: In the textbox, specify the number of authors added or removed. -> YES, authors added (COMMENT)	Has the author list changed from the preprint to the published version? Check all that apply. Instructions: In the textbox, specify the number of authors added or removed. -> YES, authors removed	Has the author list changed from the preprint to the published version? Check all that apply. Instructions: In the textbox, specify the number of authors added or removed. -> YES, authors removed (COMMENT)	Has the author list changed from the preprint to the published version? Check all that apply. Instructions: In the textbox, specify the number of authors added or removed. -> NO	Has the funding statement changed from the preprint to published version? Instructions: In the textbox, specify the funding sources that were added or removed and include any relevant explanations for changes.	Has the funding statement changed from the preprint to published version? Instructions: In the textbox, specify the funding sources that were added or removed and include any relevant explanations for changes._comment	Has the conflict of interest statement changed from the preprint to the published version? Instructions: In the textbox, explain how the COI has changed (e.g. more conflicts reported) and include any relevant explanations for change (e.g. author list change).	Has the conflict of interest statement changed from the preprint to the published version? Instructions: In the textbox, explain how the COI has changed (e.g. more conflicts reported) and include any relevant explanations for change (e.g. author list change)._comment	What is the date that the published version was first released? Instructions: Provide the full date in the following format: DD month YYYY (e.g., 05 June 2023). Capture the epub date (when the article first went live online).	In the abstract, were there any changes in the results the authors chose to highlight? Instructions: If YES, please describe how the results highlighted by the authors changed (e.g. a result was omitted in the abstract of published).	In the abstract, were there any changes in the results the authors chose to highlight? Instructions: If YES, please describe how the results highlighted by the authors changed (e.g. a result was omitted in the abstract of published)._comment	Has the total sample size of the sample population changed in the published version? Instructions: If YES, write the sample size for preprint and published and include any relevant explanations why it changed.	Has the total sample size of the sample population changed in the published version? Instructions: If YES, write the sample size for preprint and published and include any relevant explanations why it changed._comment	Has the study period changed in the published version? Instructions: If a study period is not reported, select N/A.	Has the study period changed in the published version? Instructions: If a study period is not reported, select N/A. _comment	Has the statistical analysis changed in the published version? Instructions: If YES, broadly explain how the statistical analysis has changed in the published version (e.g. statistical test, model, confounders). If sensitivity and/or subgroup analyses has changed, explain in textbox as well.	Has the statistical analysis changed in the published version? Instructions: If YES, broadly explain how the statistical analysis has changed in the published version (e.g. statistical test, model, confounders). If sensitivity and/or subgroup analyses has changed, explain in textbox as well. _comment	Did any other methods change in the published version? Instructions: For changes in methods that are not already captured by the previous questions, briefly describe these changes in the textbox. If some methods have been moved from supplementary to main text or vice versa, this is not considered a change in methods.	Did any other methods change in the published version? Instructions: For changes in methods that are not already captured by the previous questions, briefly describe these changes in the textbox. If some methods have been moved from supplementary to main text or vice versa, this is not considered a change in methods._comment	Were any outcomes removed in the published version? If yes, specify which. Instructions: If YES, specify which outcome was omitted and the reason for omitting if known.	Were any outcomes removed in the published version? If yes, specify which. Instructions: If YES, specify which outcome was omitted and the reason for omitting if known._comment	Were any outcomes added in the published version? If yes, specify which. Instructions: If YES, specify which outcome was added and the reason for adding if known.	Were any outcomes added in the published version? If yes, specify which. Instructions: If YES, specify which outcome was added and the reason for adding if known._comment	Have any numerical results for primary outcomes changed from preprint to published? Only look at numerical results reported in both preprint and published versions.	Does the change in numerical results impact the main conclusion(s) of the study? Check all that apply. Instructions: In textbox, specify for which outcome the results changed and include relevant explanations on why changes in numerical results did or did not impact main conclusions. e.g. there was no impact on main conclusions because only the 95%CI slightly changed. e.g. there was a massive imp…	Does the change in numerical results impact the main conclusion(s) of the study? Check all that apply. Instructions: In textbox, specify for which outcome the results changed and include relevant explanations on why changes in numerical results did or did not impact main conclusions. e.g. there was no impact on main conclusions because only the 95%CI slightly changed. e.g. there was a massive imp…	Does the change in numerical results impact the main conclusion(s) of the study? Check all that apply. Instructions: In textbox, specify for which outcome the results changed and include relevant explanations on why changes in numerical results did or did not impact main conclusions. e.g. there was no impact on main conclusions because only the 95%CI slightly changed. e.g. there was a massive imp…	Does the change in numerical results impact the main conclusion(s) of the study? Check all that apply. Instructions: In textbox, specify for which outcome the results changed and include relevant explanations on why changes in numerical results did or did not impact main conclusions. e.g. there was no impact on main conclusions because only the 95%CI slightly changed. e.g. there was a massive imp…	Does the change in numerical results impact the main conclusion(s) of the study? Check all that apply. Instructions: In textbox, specify for which outcome the results changed and include relevant explanations on why changes in numerical results did or did not impact main conclusions. e.g. there was no impact on main conclusions because only the 95%CI slightly changed. e.g. there was a massive imp…	Does the change in numerical results impact the main conclusion(s) of the study? Check all that apply. Instructions: In textbox, specify for which outcome the results changed and include relevant explanations on why changes in numerical results did or did not impact main conclusions. e.g. there was no impact on main conclusions because only the 95%CI slightly changed. e.g. there was a massive imp…	Are there any other changes in results (not numerical) that impact the main conclusion(s) of the study? Instructions: Briefly describe any other changes not already captured that impact main conclusions – for example: results for additional outcomes that add to main conclusions, additional figures in results that support the main conclusions, or changes in qualitative results that strengthen/soft…	Are there any other changes in results (not numerical) that impact the main conclusion(s) of the study? Instructions: Briefly describe any other changes not already captured that impact main conclusions – for example: results for additional outcomes that add to main conclusions, additional figures in results that support the main conclusions, or changes in qualitative results that strengthen/soft…	Comments
Ahmed, et al. 2022. 10.1101/2022.06.23.497143. http://biorxiv.org/content/early/2022/06/23/2022.06.23.497143.abstract	https://doi.org/10.3390/v14091960	In silico	YES					NO	NO		NO		03 September 2022	NO change, authors highlighted the same results in the abstract.		N/A		N/A		N/A		YES	1. In the preprint 75 complete mpox genome sequences were downloaded on June 7 from GISAID, while in the published version 513 sequences were downloaded on July 24. 2. The preprint states that the the coding sequence of one VACV protein, C3L, was excluded from the analysis while the published version omits this statement. 3. The published version adds "Similarly, the reference sequences for the v…	NO		YES	1. In the published version, they add that "the VACV reference sequence exhibits ~98% genetic similarity (discounting indels) to the VACV-based vaccine sequences (Dryvax, ACAM2000, and MVA-BN) (Figure S1)." 2. They also add Figure S1 which shows the full genome comparison of the VACV reference sequences vs. the three vaccine sequences. 3. They also add that "Moreover, >85% of these 388 VACV-deriv…	NO							NO		The published version included a much higher number of sequences in their analysis compared to preprint (513 vs. 75 sequences), however none of the numerical results changed.
Ahmed, et al. 2022. 10.21203/rs.3.rs-1961934/v1. http://europepmc.org/abstract/PPR/PPR532140 https://doi.org/10.21203/rs.3.rs-1961934/v1	https://doi.org/10.3390/vaccines11030610	Cross-sectional	YES	YES, authors added	10	YES, authors removed	2		NO		NO		08 March 2023	YES, authors chose to highlight different results in the abstract.	The authors highlighted knowledge, attitude and worry as outcomes in the published version, but knowledge, attitude and anxiety in the pre-print version. In the pre-print: participants were described to have insufficient knowledge, normal attitude and anxiety problems. Also, statistical analysis of possible factors associated with the outcomes were reported (p-values, mean and SDs). In the publis…	NO		NO		YES	Statistical tests have changed between the two versions. In the preprint, non-parametric tests (Mann Whitney and Kruskal Wallis test) were used. Shapiro-Wilk test was used to evaluate the normal distribution. In the published version, parametric tests (Student's t-test and one-way ANOVA) were used. Kolmogorov–Smirnov test was used to evaluate the normal distribution. Further, univariate and multi…	YES	- The survey questions were reported differently from pre-print to published. There are 9 questions in the preprint and 8 in the published in the knowledge section. In the preprint, 3 of the questions are in section 1 and 6 in section 2. In the published version they are all together in one section. One question was removed in the published version that was in the preprint version "5. Which one o…	YES	In the knowledge section, there was a question removed in the survey so the results were also removed. The question was "which one of the following statements about monkeypox infection is true".	YES	The scores for the three outcomes (knowledge, attitude and worry) were classified and the overall level for each was reported as an outcome. Knowledge was assessed as poor, fair or good, attitude as negative, neutral, or positive and worry as low, moderate or high. Further, because univariate and multivariate logistic regression was carried out in the published version only, analysis of factors s…	YES					YES, massive impact &ndash; change in numerical results leads to a reversal of main conclusion(s).	The numerical results for knowledge and attitude changed. Participants were described as having sufficient knowledge with a mean and SD of 6.86 +/- 1.80 in the published version, while in the preprint it was described as being insufficient with a lower mean value and SD. Further, the numerical values for attitude (4.03+/-1.645 in the pre-print and 1.24+/-1.08 in published) also changed but both v…	YES	Changes in qualitative results: Participants were reported as having "anxiety problems" regarding mpox in the pre-print, while the published version changed this result "moderate level of worry".	The published version evaluated predictive variables for the three outcomes with logistic regression, while the pre-print used the Spearman Correlation coefficient to describe significance between the outcome and sociodemographic variables.
Akazawa, et al. 2022. 10.1101/2022.08.02.502485. http://europepmc.org/abstract/PPR/PPR526766 https://doi.org/10.1101/2022.08.02.502485	https://doi.org/10.1093/infdis/jiad058	In vitro	YES					NO	YES, any other changes	Added an additional grant number for the Agency for Medical research and development. In the preprint this information was under acknowledgments as well.	NO		09 March 2023	NO change, authors highlighted the same results in the abstract.		N/A		N/A		NO		YES	- For this invitro study, in the immunofluroesnce analysis it looks like they changed the device used to count cells. In the published they stated "For quantification, the area of red fluorescence was determined by BZ-X Analyzer (Keyence) " while in the preprint "the area of red fluorescence was determined by Dynamic Cell Count (Keyence)" - Also added additional details under Real-time PCR, speci…	NO		YES	Seems like they added information and additional figures to the section "Critical Role of Dihydroorotate Dehydrogenase in MPXV Replication" with an additional Figure containing 4 parts (A-D). Specifically, "To validate the contribution of DHODH to MPXV replication, we knocked down the endogenous DHODH gene and examined the intracellular MPXV DNA levels after viral infection. By transfection with …	YES	NO impact &ndash; minor change in numerical results does not impact main conclusion(s).	Table S3: The summary of pharmacokenetic parameters of anti-MPXV drugs: The results for cidofovir and atovaquone were switched between preprint and published version - but numbers remained the same. Fig 3 viral life cycle targeted drugs: Removed part c of the figure "Dose-dependent anti-MPXV activity of leflunomide and teriflunomide, DHODH inhibitors" and added to a new figure 4E.					YES	Minor impact based on the additional figures provided in the Figure 4 of the published version.	Moved additional main figures from the preprint to the supplementary material in the published version. Section in results "Pan-anti-Orthopoxvirus activity of atovaquone and molnupiravir" in the preprint was removed from the published version, however the figure is available in the supplement of the published version.
Albin, et al. 2022. 10.1101/2022.08.15.22278791. http://europepmc.org/abstract/PPR/PPR533356 https://doi.org/10.1101/2022.08.15.22278791	https://doi.org/10.1093/jamia/ocac151	Diagnostic test accuracy	YES					NO	NO		NO		29 August 2022	NO change, authors highlighted the same results in the abstract.		NO		NO		N/A		NO		NO		NO		NO							NO
Aljamaan, et al. 2022. 10.1101/2022.08.02.22278317. http://europepmc.org/abstract/PPR/PPR526820 https://doi.org/10.1101/2022.08.02.22278317	https://doi.org/10.3390/vaccines10091408	Cross-sectional	YES					NO	NO		NO		28 August 2022	NO change, authors highlighted the same results in the abstract.		NO		NO		NO		YES	They added the sample size calculation in the publication "Assuming 50% of the sample will demonstrate sufficient knowledge about Monkeypox, the minimum desired sample size required to detect the true proportion of participants, with the outcome of 95% confidence and a margin of error of 5%, was estimated to be equal to 384 subjects; however, the achieved sample size was 1130. "	NO		NO		NO							NO		The dates between abstract and full text were different in both the preprint and published. One figure in the preprint became part of a table in the published version. Also a Figure 2 (pie chart) in the preprint became a different figure style (bar chart) in the published version. The following text was also included into a table in the published version ""After Receiving this survey, did you per…
Allan-Blitz, et al. 2022. 10.1101/2022.08.08.22278498. http://europepmc.org/abstract/PPR/PPR530145 https://doi.org/10.1101/2022.08.08.22278498	https://doi.org/10.1002/jmv.28191	Diagnostic test accuracy	YES	YES, authors added	2				YES, any other changes	Preprint had the following funding information "This research was supported in part by a gift to the Keck School of Medicine of the University of Southern California by the W.M. Keck Foundation" while the published version said there was no funding.	YES	An additional two authors removed their conflict of interest statements in the published version. This can be found in the first page of the preprint.	02 October 2022	YES, authors chose to highlight different results in the abstract.	A result was added to the abstract specifically about an additional 18 patients.	NO		N/A		N/A		YES	Preprint did not have a reference standard used, vs. published: for clinical implementation/testing, lesion test results were compared against saliva-based results. A further 30 patients had lesion swabs collected concurrently for clinical implementation/testing. "Table 3 shows the results of saliva and lesion tests among 30 patients. In all, 16 (88.9%) of 18 patients with positive lesion tests h…	NO		YES	They added concordance results of saliva and lesion PCR tests among patients testing for mpox infection. "Table 3 shows the results of saliva and lesion tests among 30 patients. In all, 16 (88.9%) of 18 patients with positive lesion tests had a positive saliva test, and 11 (100%) of 11 patients with a negative lesion test had a negative saliva test. One patient with a negative saliva test had an …	N/A (no numerical results were reported)							YES	Minor impact on results with the additional information about saliva and lesion test including new table.
Alshahrani, et al. 2022. 10.21203/rs.3.rs-1883068/v1. http://europepmc.org/abstract/PPR/PPR522158 https://doi.org/10.21203/rs.3.rs-1883068/v1	https://doi.org/10.3390/vaccines10122099	Cross-sectional	YES	YES, authors added	Two authors added				NO		NO		08 December 2022	YES, authors chose to highlight different results in the abstract.	The preprint included some results that were not reported in the published version: "57% of the participants were under 30 years old, and 56.8% were male. Only 18.6% of the surveyed participants had ever received information about monkeypox in their medical education. A substantial proportion of assessed physicians lack knowledge regarding the endemicity of monkeypox, its transmission". The publi…	NO		NO		YES	In the published version, they added the following analysis: "The associations between our study’s explanatory variables and knowledge about MPX as a dependent variable were assessed using a two-step binary logistic regression for good knowledge cut-off points. For each independent variable, the crude odds ratio (OR) and 95% confidence interval (CI) were initially computed. The adjusted analysis …	YES	They decreased their estimation of the number of physicians quite a lot between pre-print and published version (1,047,752 to 114,000), and yet they still got to the sample sample size requirement.	NO		YES	All outcomes from Table 4 "Multivariable linear regression analysis for estimates of predictors associated with getting a good knowledge score about MPOXV among physicians who participated in the study" were only reported in the published version. For example, the published version reported that "Being a female physician and working in the private sector were associated with a good level of knowl…	YES	NO impact &ndash; minor change in numerical results does not impact main conclusion(s).	In Table 3 "Heard about HMPX section" all numerical values for good knowledge and poor knowledge are different, and the chi-squared value is 2.56 in the preprint whereas it is 13.1 in the published version (p value is .11 and <.01 respectively). Results were not significant in preprint whereas they were significant in published version. Changed how ages were categorized so it's kind of hard to sa…					YES	All outcomes from Table 4 "Multivariable linear regression analysis for estimates of predictors associated with getting a good knowledge score about MPOXV among physicians who participated in the study" were only reported in the published.	For question "Does the change in numerical results impact the main conclusion(s) of the study? Check all that apply." I selected "NO impact", however this does not fit. Correct response would be "unsure".
Atkinson, et al. 2022. 10.1101/2022.06.27.22276202. http://medrxiv.org/content/early/2022/06/27/2022.06.27.22276202.abstract	https://doi.org/10.1111/1462-2920.16129	Exposure investigation	YES					NO	YES, any other changes	The preprint reports funding from Public Health England, while the published reports funding from the UK Health Security Agency. PHE was abolished and replaced by UK Health Security Agency and Office for Health Improvement and Disparities.	NO		15 July 2022	NO change, authors highlighted the same results in the abstract.		N/A		N/A		N/A		YES	The published version adds details on how long the patient stayed in the residences that were sampled for mpox: "The patient was in the adjoining residences for approximately 2 days after returning from travelling prior to admission to hospital."	NO		NO		NO							NO		The preprint mentions using MS2 bacteriophage as an internal control in the Results section, while the published version states this in the Methods and Results section.
Atkinson, et al. 2022. 10.1101/2022.08.09.22278460. http://europepmc.org/abstract/PPR/PPR529668 https://doi.org/10.1101/2022.08.09.22278460	https://doi.org/10.1016/j.jhin.2022.08.009	Exposure investigation	YES					NO	NO		NO		31 August 2022	N/A (abstract only provided in one version, or not provided in either)		NO		NO		N/A		YES	Preprint provided additional details about cleaning and decontamination methods "All papers, disposable items, and anything that could not be decontaminated per protocol were removed as waste. Surface activator was applied to all hard surfaces followed by 1000ppm hypochlorite solution that was allowed to air dry. Soft surfaces were decontaminated by mechanical vacuuming with HEPA filtration, foll…	NO		NO		N/A (no numerical results were reported)							NO
Batéjat, et al. 2022. 10.1101/2022.08.10.502482. http://europepmc.org/abstract/PPR/PPR530756 https://doi.org/10.1101/2022.08.10.502482	https://doi.org/10.1016/j.jobb.2022.08.001	In vitro	YES					NO	N/A (only reported in one version, or not reported in either)		NO		26 August 2022	NO change, authors highlighted the same results in the abstract.		N/A		N/A		N/A		NO		NO		NO		NO							NO		PCR results are presented through "Cq" values in the published version and "Ct" values in the pre-print.
Betti, et al. 2022. 10.1101/2022.08.17.22278897. http://europepmc.org/abstract/PPR/PPR533658 https://doi.org/10.1101/2022.08.17.22278897	https://doi.org/10.1016/j.epidem.2023.100693	Predictive model	YES					NO	YES, any other changes	Preprint reported: “This study was funded by NSERC” vs. published version added details: “This work was funded by NSERC Discovery Grant 05679.”	NO		14 June 2023	NO change, authors highlighted the same results in the abstract.		N/A		N/A		YES	The formula used to calculate alternative reproduction number was different between preprint vs. published.	NO		NO		YES	In Table 2, both reported estimates for the mpox basic reproduction number in Canada, however the preprint did not specify the time period of the data used vs. the published version reported different estimates based on mid-outbreak data (May-August 2022) and based on full outbreak data (May-December 2022).	YES			YES, major impact &ndash; change in numerical results leads to a softening or strengthening of main conclusion(s).	1. The mpox reproduction number estimates using global data were different between preprint vs. published. Preprint reported an alternative reproduction number and R0 of 2.31 and 1.45 vs. published reported 7.64 and 1.67, respectively. This can be partially explained by the fact that the formula used to calculate alternative reproduction number was different between preprint vs. published. 2. The…			NO
Bisanzio, et al. 2022. 10.1101/2022.05.28.22275721. http://medrxiv.org/content/early/2022/05/29/2022.05.28.22275721.abstract	https://doi.org/10.1016/S2666-5247(22)00183-5	Predictive model	YES					NO	N/A (only reported in one version, or not reported in either)		NO		23 June 2022	N/A (abstract only provided in one version, or not provided in either)		NO		N/A		NO		NO		NO		NO		YES	NO impact &ndash; minor change in numerical results does not impact main conclusion(s).	Minor changes in estimated percentages does not impact the main conclusions (that public health interventions would substantially reduce the number of secondary cases and the duration of outbreaks): 1. Preprint: adding ring vaccination to contact tracing would reduce the number of secondary cases by 77.7% following the introduction of 3 cases and by 88.6% after 300 cases, vs. published version: 7…					NO
Brand, et al. 2022. 10.1101/2022.08.15.22278788. http://europepmc.org/abstract/PPR/PPR533350 https://doi.org/10.1101/2022.08.15.22278788	https://doi.org/10.1038/s41467-023-38816-8	Predictive model	YES	YES, authors added	4 added				NO		NO		11 July 2023	YES, authors chose to highlight different results in the abstract.	Preprint highlights these results “We find that the virus may have already infected a significant proportion of the MSM group with the highest sexual activity (32.5%; 15.9% - 44.9% prediction IQR); the associated immunity, albeit among groups that form a small but sexually active part of the MSM community in the UK, coupled to behavioural driven decrease in the transmission rate of individuals in…	NO		YES	The study period was May 1, 2022 – end of October 2022 in the preprint vs. May 1, 2022 – end of March 2023 in the published version.	YES	1. Structure of the model was different between preprint vs. published. Preprint: “We model the progression of MPXV infection as a SEnIR compartmental epidemic model: susceptible individuals (S) contract MPXV and are infected without being infectious for the duration of a n-stage process (Ek, k = 1…n) before becoming actively infectious (I), during which time they can infect other individuals and…	NO		NO		YES	Several new outcomes were added to the published version; for example: “The overall reproduction number for all MPXV transmission pathways on 1st May was estimated as 5.16 (2.96–9.24; 95% CI); extremely close to the reproductive number due to only sexual contacts in the GBMSM population.” “By October 2022, our model assigns a high probability (>90%) to at least 10% of those GBMSM individuals with…	YES			YES, major impact &ndash; change in numerical results leads to a softening or strengthening of main conclusion(s).	Numerical results changed from preprint to published, but these changes strengthened the same main conclusions. Key examples include: 1. A main conclusion in both papers was that mpox transmission risk decreased over June and July 2022, for both sexual transmission and all other transmission pathways. Preprint: “By the WHO announcement of a public health emergency of international concern (23rd J…			YES	The published version adds a new graph in Figure 2, which is the proportion of the whole UK population in different risk groups (defined by number of monthly new sexual partners) and within each group the projected proportion that is infected vs. uninfected by October 2022. This graph supports the additional main conclusion in the published version that the proportion of GBMSM who have been infec…
Chitwood, et al. 2022. 10.1101/2022.08.01.22278199. http://europepmc.org/abstract/PPR/PPR527993 https://doi.org/10.1101/2022.08.01.22278199	https://doi.org/10.1001/jamanetworkopen.2022.50984	Mathematical model	YES					NO	N/A (only reported in one version, or not reported in either)		YES	Conflicts reported in published version while preprint states none. Dr Bilinski reported receiving grants from the US Centers for Disease Control and Prevention Council of State and Territorial Epidemiologists outside the submitted work.	13 January 2023	N/A (abstract only provided in one version, or not provided in either)		N/A		N/A		NO		YES	The following section is also missing from the published version "We estimate the number of individuals that need to be vaccinated to support containment of MPXV in the HR-MSM population. To estimate the size of this population, we used nationally representative survey data suggesting that MSM make up 3.9% of the adult male population in the US7. Multiplying this percentage by the 2021 population…	YES	Removed the analysis about critical threshold to vaccinate for 10% community transmission in the published version "In the absence of a robust public health response (10% community detection; no contact tracing), we estimate that the critical threshold to vaccinate ranges from 12% (R0 = 1.2) to 47% (R0 = 2.0)."	YES	The sensitivity analysis in the preprint "We performed sensitivity analysis on the fraction of cases identified through contact tracing and the reduction in secondary infections generated by detected cases (Figures S1 and S2)." was only for R0=1.6 but it looks like the published version evaluated several R0s for this - so they added additional evidence and then reported the range of critical thre…	YES			YES, major impact &ndash; change in numerical results leads to a softening or strengthening of main conclusion(s).	Yes - The following was in the published version "In this scenario, 170 000 to 1.4 million full doses of the Modified Vaccinia Ankara-Bavarian Nordic vaccine (Bavarian Nordic) would need to be administered to 85 000 to 731 000 of the 1.7 million MSM who are eligible for preexposure prophylaxis (a proxy for HR-MSM) in the United States " which differed from the numerical values in the preprint "In…			NO
De Baetselier, et al. 2022. #DOI#. https://ssrn.com/abstract=4142074	https://doi.org/10.1038/s41591-022-02004-w	Cohort	YES	YES, authors added	9 authors added				YES, any other changes	Preprint only mentions "Institutional funding" whereas published version mentions "Medical Biological Defense Research Program of the Bundeswehr Medical Service" and "Research Foundation–Flanders (grant G096222N to L.L.)". In the published version, the funding details are under "Acknowledgements" section.	NO		12 August 2022	YES, authors chose to highlight different results in the abstract.	Preprint abstract states "we identified three cases with a positive anorectal monkeypox PCR" and published version states "Identified MPXV-DNA-positive samples from four men". However, in results section, both preprint and published version state that there are a total of 4 positive cases "MPXV PCR was positive on four DNA extracts: three from anorectal swabs and one from a pooled sample". Theref…	NO		NO		N/A		YES	Methods were added in the published version based on outcomes added. No information on whole-genome sequencing method was provided in preprint whereas the published version indicated full methods including use of case 2, use of Oxford Nanopore, the reference genome used, softwares used (MAFFT, Medaka, minimap2, Gblocks etc.) and more. Also, there was no methodology on viral viability studies, ort…	NO		YES	In published version, "asymptomatic infection was confirmed by multiple techniques". Authors performed "PCR targeting a wider range of orthopox viruses" and also did whole-genome sequencing of case #2. They also added phylogenetic and SNV analysis of case 2, viral isolation to confirm the presence of replication-competent MPXV, and detection of orthopox-directed IgG antibodies in patients' sera.	YES	NO impact &ndash; minor change in numerical results does not impact main conclusion(s).	Table 1 Sample 2 Ct value of MPXV PCR on leftover DNA extract is 22.25 in published version and 22.15 in preprint.					YES	New results based on additional outcomes: - PCR targeting a wider range of orthopox viruses was positive on all day 0 samples. - recovered 98% of the MPXV genome in the anorectal swab of case 2 (GenBank ON950045). - phylogenetic and SNV analyses from the interpretable genome fraction did not reveal apparent divergences between the MPXV genome from case 2 and publicly available MPXV genome sequenc…	Exact study period (May 1 until May 31, 2022) only mentioned in preprint. Looked at web version of preprint to look for changes in authors (easier to compare with published version).
Du, et al. 2022. 10.1101/2022.07.26.22278042. http://europepmc.org/abstract/PPR/PPR524596 https://doi.org/10.1101/2022.07.26.22278042	https://doi.org/10.1093/jtm/taac099	Mathematical model	YES					NO	YES, any other changes	Added the following in the published version as well as the role the funders had in the study "the Collaborative Research Fund (Project No. C7123-20G) of the Research Grants Council of the Hong Kong SAR Government, National Natural Science Foundation of China (grant no. 72104208) and Health and Medical Research Fund, Food and Health Bureau, Government of the Hong Kong Special Administrative Regio…	YES	In the published version they added Fosun Pharma and Pfizer.	25 August 2022	N/A (abstract only provided in one version, or not provided in either)		NO		NO		NO		NO		NO		NO		YES			YES, major impact &ndash; change in numerical results leads to a softening or strengthening of main conclusion(s).	The estimated effective reproductive number changed across the included studies, altering the ranking of the highest to lowest countries. The change in 95% CI did not impact the overall confidence in the estimates.			NO		General comment, the let statements had missing symbols in the preprint probably due to PDF nature (e.g. Let I(t) denote the raw confirmed cases etc.).
e Jonge, et al. 2022. http://dx.doi.org/10.2139/ssrn.4168974. https://ssrn.com/abstract=4168974	https://doi.org/10.1016/j.scitotenv.2022.158265	Surveillance data analysis	YES					NO	NO		NO		31 August 2022	NO change, authors highlighted the same results in the abstract.		NO		NO		N/A		NO		NO		NO		NO							NO		One Figure and methods on sanger sequencing moved from main text in preprint to supplement.
Endo, et al. 2022. 10.1101/2022.06.13.22276353. http://medrxiv.org/content/early/2022/06/13/2022.06.13.22276353.abstract	http://doi.org/10.1126/science.add4507	Predictive model	YES					NO	NO		NO		22 September 2022	NO change, authors highlighted the same results in the abstract.		NO		N/A		YES	1. In the published version, two additional sensitivity analyses were conducted (Sensitivity Analysis 4 and 5). 2. In the published version, a new variable (q') was added to the next generation matrix K formula and this description was added: "Similarly, the average proportion of non-sexually associated contacts an individual has with MSM is given as q'. We assumed that nonsexually-associated tra…	NO		NO		NO		YES			YES, major impact &ndash; change in numerical results leads to a softening or strengthening of main conclusion(s).	The preprint reports that "from 10 up to 10,000 additional cases may be observed if a substantial number of infections are introduced into the non-MSM sexual contact network (Fig. 1D)", while the published version reports that "10 to 3000 additional cases may be observed if a substantial number of infections are introduced into the non-MSM sexual contact network (Fig. 1D)". Therefore in the publi…			NO
Frenois-Veyrat, et al. 2022. 10.1101/2022.07.19.500484. http://europepmc.org/abstract/PPR/PPR520716 https://doi.org/10.1101/2022.07.19.500484	https://doi.org/10.1038/s41564-022-01269-8	In vitro	YES					NO	YES, higher number of funding sources provided in journal publication	Added NIH PICREID programme (Award Number U01AI151758) in print and super slight difference preprint says Biomedef PDH-2-NRBC-4-B-4111 and print says Biomedef PDH-2-NBC-5-B-4120	YES	Published version reports additional conflict of interest because D.W.G. and D.E.H. also hold shares of SIGA stock whereas in preprint this was not mentioned (only that they were employed by SIGA).	07 November 2022	NO change, authors highlighted the same results in the abstract.		N/A		N/A		N/A		NO		NO		NO		NO							NO		Preprint does not have supplementary data showing primers and probes, and source data.
Gigante, et al. 2022. 10.1101/2022.06.10.495526. http://biorxiv.org/content/early/2022/06/11/2022.06.10.495526.abstract	https://doi.org/10.1126/science.add4153	Phylogenetic analysis	YES	YES, authors added	1				N/A (only reported in one version, or not reported in either)		NO		20 October 2022	YES, authors chose to highlight different results in the abstract.	The preprint abstract includes "A 2021 case was highly similar to the 2022 MPXV outbreak variant, suggesting a common ancestor", which was omitted from the published version.	NO		N/A		NO		YES	1. The preprint reported a baseline dataset of 84 MPXV-related sequences while the published version reported 85. 2. The preprint reported phylogenetic analysis was performed using BEAST v. 2.6.6 while the published version reported BEAST v. 1.8.3. 3. The published version added to the methods: "Also, as a cross-check we confirmed our results with ancestral reconstruction-based analysis by using …	NO		YES	1. The published version added a new section in which they explored the hypothesis that there was a concomitant change in the evolutionary rate in Lineage A. In this section they reported the estimated mean evolutionary rate of Lineage A vs. Clade I and IIa. 2. In the published version, the authors performed functional studies examining the effect of the E353K mutation on the efficacy of tecoviri…	YES	NO impact &ndash; minor change in numerical results does not impact main conclusion(s).	Among mpox sequences sampled from 2017 to 2022, the number of G-to-A mutations found in an APOBEC3 context was 160 in preprint vs. 167 in published version. The number of mutations that were not G-to-A was 7 in preprint vs. 14 in published version. The percentage of APOBEC3 context G-to-A mutations that were specifically GA-to-AA was 96% (156/160) in preprint vs. 95% (156/167) in published versio…					YES	Published version added Figure S5 which has results for the new outcome added ("Sensitivity of 2022 outbreak MPXVs to tecovirimat").
Giorgi, et al. 2022. 10.1101/2022.06.01.494368. http://biorxiv.org/content/early/2022/06/03/2022.06.01.494368.abstract	https://doi.org/10.1016/j.vaccine.2023.12.086	Phylogenetic analysis	YES					NO	YES, any other changes	Both report funding from the Italian Ministry of University and Research, however the preprint reports one funding program under the Italian Ministry while the published version reports three funding programs under the Italian Ministry.	NO		03 February 2024	YES, authors chose to highlight different results in the abstract.	In the published version abstract, authors added these results: “Genome-wide sequence analysis of the recent outbreak and other Mpox/Cowpox/Variola viruses shows a very high conservation, with 97.9 % (protein-based) and 97.8 % (nucleotide-based) sequence identity. We identified significant correlation in human transcriptional responses as well, with a conserved immune pathway response induced in …	N/A		NO		N/A		YES	The published version added two new sections to the Methods. One section describes methods related to pairwise protein identity analysis and the other section describes methods related to transcriptional responses in human cells infected with Orthopoxviruses.	NO		YES	1. Published version added analysis on the average protein-based sequence identity for all 191 Mpox protein-coding genes. 2. Published version added this result: “Protein structure prediction AlphaFold [34] for each of these amino acid changes, based on the 4QWO crystal of the Mpox A42R profilin protein, shows that no structural change is likely to happen beyond 5 Å (i.e. beyond the change of ami…	NO							YES	1. Published version added new results in Figure 2B and Figure 4, which are related to the new outcomes added (protein-based sequence identity in Figure 2B and transcriptional responses in human cells infected with Orthopoxviruses in Figure 4). 2. Results for additional outcomes added a new main conclusion: “Our study further indicates that the observed vaccine efficacy for multiple Orthopoxvirus…
Girometti, et al. 2022. #DOI#. https://papers.ssrn.com/sol3/papers.cfm?abstract_id=4125251	https://doi.org/10.1016/S1473-3099(22)00411-X	Case series	YES	YES, authors added	1				NO		YES	In the preprint they report no conflicts of interest vs. in the published they report: "LSPM has consulted for or received speaker fees from bioMerieux, DNAelectronics, Eumedica, Dairy Crest, Pfizer, Profile Pharma, Umovis Lab, Kent Pharma, Pulmocide, Sumiovant, and Shionogi, and received research grants from the National Institute for Health Research, CW+ charity, and LifeArc. NG has consulted f…	01 July 2022	YES, authors chose to highlight different results in the abstract.	In the published version, they add a result: "We recorded no fatal outcomes."	NO		NO		N/A		NO		YES	Published version removed the data on comorbidities which was included in preprint: "Presence of other co-morbidities was investigated with the collection of anamnestic data and was reported in 13/54 (24%) (mental health conditions n=4, cardiovascular diseases n=4, inflammatory bowel diseases n=2, other n=3)."	YES	Published version added the following outcomes: 1. "49 (94%) of 52 individuals reported inconsistent condom use in the 3 weeks before symptom onset and 47 (90%) reported at least one new sexual partner during the same period." 2. "No testing for varicella-zoster virus was done serologically in any of the cases, but one individual was tested for varicellazoster virus via PCR on the lesions, with a…	YES	NO impact &ndash; minor change in numerical results does not impact main conclusion(s).	1. The number of days of hospital admission very slightly changed (from median 7.5, IQR 6-8 to median 7, IQR 5-8) because another individual had been discharged from hospital by the time the published version was released. 2. In Table 1, the percentage of patients categorized as "none of the above" for invasive phase clinical manifestations slightly changed from 18% to 19%, and the percentage of …					NO
Gomes, et al. 2022. https://doi.org/10.21203/rs.3.rs-1700947/v1. https://www.researchsquare.com/article/rs-1700947/v1	https://doi.org/10.1038/s41591-022-01907-y	Phylogenetic analysis	YES					NO	YES, higher number of funding sources provided in journal publication	Added these funding sources: "This study was also supported by the ERINHA-Advance project (funding from the European Union’s Horizon 2020 Research and Innovation program, grant agreement no. 824061) and also benefited from co-funding from the European Union’s Horizon 2020 Research and Innovation program, grant agreement no. 773830: One Health European Joint Programme (EJP), in particular by co-fu…	NO		24 June 2022	NO change, authors highlighted the same results in the abstract.		N/A		NO		N/A		YES	1. The published version adds an entire methods section (there is no methods section in the preprint). 2. In the preprint the 2022 outbreak phylogenetic tree included mpox sequences released on NCBI before May 27, 2022 vs. in the published version the 2022 outbreak phylogenetic tree was updated with sequences available in the NCBI as of June 15, 2022.	NO		YES	In the published version they add the lineage of genomes used in phylogenetic analysis (in Figure 1 and Supplementary Table 2).	NO							YES	Figure 1 in the preprint and published shows the phylogenetic analysis of mpox sequences associated with the 2022 outbreak: the published figure adds an outbreak phylogenetic tree updated with sequences available in the NCBI as of June 15, 2022 (provided during revision for more updated contextualization, as the preprint only analyzed sequences up to May 27, 2022).
Gould, et al. 2022. 10.1101/2022.07.21.22277864. http://europepmc.org/abstract/PPR/PPR521707 https://doi.org/10.1101/2022.07.21.22277864	https://doi.org/10.1016/S2666-5247(22)00257-9	Exposure investigation	YES					NO	NO		NO		07 October 2022	NO change, authors highlighted the same results in the abstract.		N/A		YES	Study period is more specific in the published version "May 24 and June 17, 2022" compared to preprint (May-June 2022).	N/A		YES	Supplementary material in ONLY published version has details on following protocols and procedures: (1) Daily Cleaning of HCID Isolation Rooms on the Infectious Diseases Ward, (2) Protocol for changing the bedding for confirmed monkeypox patients managed in respiratory isolation rooms, (3) Infectious Diseases ward schematic and (4) Individual Room specifications. Additionaly, main text has additi…	NO		YES	Table 1 in preprint has no data on "hours since room was cleaned".	YES	NO impact &ndash; minor change in numerical results does not impact main conclusion(s).	- Mild rewording between pre-print and published version "While no flask showed marked CPE during the experiment, viral DNA replication was witnessed for both Room B anteroom floor swab sample and Room A bed change air sample with Ct values recorded as >31.0 cycles for all timepoints between Day 0 and Day 5, but with Ct values <16.0 for Day 10 " vs published version: "Although no flask showed mar…					YES	The following information was not included in results of prepint: Four of 12 samples collected from the PPE of health-care workers were positive, but all three samples taken from visors were negative. Monkeypox virus DNA was detected on two glove samples where swabbing included both palmar surface and fingertips, and was not detected on a sample collected by swabbing only the palmar surface of th…	Funding statement did not change but was moved from "Sources of Funding" in preprint to "Acknowledgments" section in published version.
Gu, et al. 2022. 10.1101/2022.06.04.494786. http://biorxiv.org/content/early/2022/06/05/2022.06.04.494786.abstract	https://doi.org/10.3390/vaccines10071084	In vitro	YES					NO	NO		NO		06 July 2022	NO change, authors highlighted the same results in the abstract.		NO		N/A		NO		YES	In the preprint, molar ratio of 4:1 was reported for A33 incubation, while in the published version a volume ratio of 2:1 was reported.	NO		YES	In the published version they examine whether H2 IgG can bind to the orthology proteins of A33 from VARV and MPXV, while in the preprint they only look at VARV A33.	YES	NO impact &ndash; minor change in numerical results does not impact main conclusion(s).	In the preprint, homology between A33 proteins was reported as 92.68%, which changed to 93.5% in the published.					NO
Jolly, et al. 2022. 10.1101/2022.07.30.502168. http://europepmc.org/abstract/PPR/PPR525891 https://doi.org/10.1101/2022.07.30.502168	https://doi.org/10.1016/j.jinf.2022.08.013	Phylogenetic analysis	YES					NO	NO		NO		19 August 2022	N/A (abstract only provided in one version, or not provided in either)		N/A		N/A		N/A		NO		NO		NO		NO							NO		Published version now letter to editor
Knight, et al. 2022. 10.1101/2022.08.18.22278949. http://europepmc.org/abstract/PPR/PPR534021 https://doi.org/10.1101/2022.08.18.22278949	https://doi.org/10.1503/cmaj.221232	Predictive model	YES					NO	YES, any other changes	Affiliation of the authors is stated in the funding statement of the published version, " Sharmistha Mishra is supported by a Tier 2 Canada Research Chair in Mathematical Modeling and Program Science. Darrell Tan is supported by a Tier 2 Canada Research Chair in HIV Prevention and STI Research"	NO		28 November 2022	NO change, authors highlighted the same results in the abstract.		NO		N/A		YES	- In preprint, the model structure includes 5 health states: susceptible, vaccinated, exposed, infectious, recovered vs. In published, the model structure includes 6 health states: susceptible, vaccinated, exposed, infectious, isolating and recovered. Model parameters (Table 1): - Sexual contact rate (high risk) for city A and B is 0.178 in preprint vs. 0.189 published. - Per-contact SAR for clos…	YES	In section A.6 Parameterization (Appendix), the published version added 2 sub-sections on "Close, Non‐Sexual Contacts" (explaining how they defined close, non-sexual contacts) and "Network Connectivity" (background data on the proportion of contacts formed between different regional networks).	NO		NO		YES	NO impact &ndash; minor change in numerical results does not impact main conclusion(s).	The estimated number of infections under different vaccine allocation strategies changed from preprint to published, as the preprint looked at the number of infections by day 120 while the published looked at number of infections by day 90 (and the model structure changed). However this did not impact the main conclusions that allocating all vaccine doses to the larger network (city) yielded the …					NO
Ko, et al. 2022. 10.1101/2022.08.11.22278654. http://europepmc.org/abstract/PPR/PPR530677 https://doi.org/10.1101/2022.08.11.22278654	https://doi.org/10.1002/jmv.28232	Predictive model	YES					NO	NO		NO		17 October 2022	YES, authors chose to highlight different results in the abstract.	Published version abstract adds "We found that the self‐reporting behavior of a primary case is the most significant factor affecting outbreak size and duration." Results for the outcome "average duration from the primary case arrival until the first index case detection" are removed in the published version abstract.	NO		N/A		YES	Only the published version reports using the Wilcoxon signed‐rank test comparing two different scenarios to assess the significance of contact tracing time, and self‐reporting of the primary case and infectees. Furthermore, preprint reports 10,000 simulations ran for each scenario vs. published reports 100,000 simulations.	YES	The published version used delay for contact tracing (Ttrace, 1–4 or 4–7 days) to set up the eight scenarios for modelling, in place of the pre-print using the variable contact tracing coverage (Ec, 0.5 or 1). Also the published version added Figure 2 to the methods section which illustrates the simulation process of two different scenarios depending on whether the primary case self‐reports or no…	NO		YES	The results of the Wilcoxon signed-rank test and p-values were reported, as they were only carried out in the published version (figure 5). All the paired scenarios were found to be significantly different, except 1.	YES	NO impact &ndash; minor change in numerical results does not impact main conclusion(s).	The numerical results changed slightly for all outcomes overall (Table 1), possibly due to the change in methods (i.e., using the variable "contact tracing delay" instead of "contact trace coverage" in the modelling scenarios). The changes in mean values and 95%CIs do not impact the main conclusion that "if the primary case does not self-report (S-5 to S-8), then the simulations are worse than in…					YES	The figure showing probability distributions of simulation results for different scenarios changed (Figure 3 in preprint and Figure 4 in published) - the preprint figure has 3 scenarios varying the values of infectee self-report and contact tracing coverage variables, while the published figure has 4 scenarios varying the values of infectee self-report and delay in contact tracing variables. This…
Kumar, et al. 2022. 10.1101/2022.07.25.501367. http://europepmc.org/abstract/PPR/PPR523717 https://doi.org/10.1101/2022.07.25.501367	https://doi.org/10.1099/mgen.0.000987	Phylogenetic analysis	YES	YES, authors added	1				YES, higher number of funding sources provided in journal publication	The published version reported governmental funding from "SERB International Research Experience" in the form of a fellowship for one of the authors. Another author received "financial support from the Indian National Science Academy".	NO		12 April 2023	YES, authors chose to highlight different results in the abstract.	Certain results were only present in the preprint whereas other results were only present in published version. Only the preprint reported the following qualitative results: - Phylogenetic exploration revealed the clustering of strain Israel 2018 (MN 648051.1) from Clade I - rmB protein (dN/dS ≈ 1.61) was detected to be operating through positive selection. Only the published version reported the…	N/A		N/A		N/A		YES	- In the preprint "whole genome SNP-based phylogenetic tree was constructed using kSNP3" whereas in the published version "kSNP4" was used - In the preprint they used "maximum likelihood statistical method and Jukes-Cantor model in Mega XI" whereas in the published version they used "maximum-likelihood statistical method in iq-tree2" - In the published version, they validated dN/dS analysis where…	YES	- Only the preprint examined genes which were differentialy enriched (Functional and evolutionary dynamics of monkeypox virus section). - Figure 4 (The distribution of monkeypox proteins in different phylogenetic groups under six broad categories) was not present in the published version. Also got rid of figure 1B ANI-based dendrogram, 2B, and Fig. 3a.	YES	- The phylogenetic analysis section in the Results of the published version was much longer with a lot of additional outcomes reported compared to the preprint version which added to the main conclusions. For example, the published version gave a detailed description of the clades and subclades and stated the clade (IIb B.1) that was the most prevalent whereas the preprint did not. The published …	YES	NO impact &ndash; minor change in numerical results does not impact main conclusion(s).	- Preprint found 140 conserved genes (of which 34 code for hypothetical proteins) whereas the published version found 118 (41 encode hypothetical proteins) - Preprint found "identified five proteins that were showing diversifying selection" whereas the published version found seven. Even when looking at the same protein, CrmB, the dN/dS ratio was different (1.61 in preprint vs 1.12 in published) …					YES	- In the preprint, strains were from Homo sapiens, wild monkey, dormouse, Gambian rat, rope squirrel and prairie dog whereas in the published version, all strains were from humans except the reference strain. - In the preprint, "Monkeypox virus clustered... closely with the Vaccinia virus" but in the published it clustered closely with "the camelopox virus". - The Core-genome-based phylogenetic t…	- Likely due to different samples used, much of the analysis produced different results between the versions. Also, even when AK28the same methodology was used, the authors sometimes chose to highlight different aspects of the analysis in the preprint and published versions, making many of the results different. Section "Exploring the network for host-pathogen interaction between moneybox virus a…
La Rosa, et al. 2022. 10.1101/2022.08.18.22278932. http://europepmc.org/abstract/PPR/PPR533573 https://doi.org/10.1101/2022.08.18.22278932	http://doi.org/10.3201/eid2901.221311	Diagnostic test accuracy	YES					NO	N/A (only reported in one version, or not reported in either)		N/A (only reported in one version, or not reported in either)		07 December 2022	YES, authors chose to highlight different results in the abstract.	Preprint specified 3 wastewater samples tested positive for mpox DNA vs. published just stated that mpox DNA was detected in wastewater.	NO		N/A		N/A		YES	Preprint has a full methods section while the published version is a "Dispatch" type article so there is no specific methods section but instead just main text with a more condensed/briefer version of the preprint methods. E.g. Additional details provided in preprint methods for 'Nested RT-PCR and sequencing': "PCR products were examined by gel electrophoresis (2% agarose gel, stained with GelRed…	YES	- Preprint had the estimated mpox DNA concentrations in genome copies for two samples, which was removed in published (instead just provides the range of Cq values "indicating relatively low DNA concentrations in the tested samples" which was also in preprint). - Preprint had "Amplicons of the expected size were obtained by nested PCR for samples ID 4478 and 4479 (the latter undetected by real-ti…	NO		NO							NO		The study period in the published version is May 30–August 3, 2022, while in the pre-print it is May 30, 2022-NR (although the study does state that the samples were collected over 10 weeks).
Lam, et al. 2022. 10.1101/2022.07.17.500371. http://europepmc.org/abstract/PPR/PPR520224 https://doi.org/10.1101/2022.07.17.500371	https://doi.org/10.3390/molecules27165277	In silico	YES					NO	NO		NO		18 August 2022	NO change, authors highlighted the same results in the abstract.		N/A		N/A		N/A		YES	For the molecular dynamics simulations, the preprint used "cubic periodic boundary condition (PBC) of 10 nm" whereas the published version used 1nm. Only the published version had the "Assessment of Protein Stability" section in the methods.	NO		YES	Only the published version had the "Stability of Proteins" section, including Supplementary Figure 2 and Supplementary Figure 3.	NO							YES	The additional outcome in the published version, "Assessment of Protein Stability", had results that were not present in the preprint (Figure S2 and S3). These results supported the main conclusions and showed "no drastic local changes in conformational structure that could affect docking stability" and "significant overall conformational changes throughout the simulation were absent". Also added…	The published version also had a supplementary file with data that was not present in preprint.
Mande, et al. 2022. 10.1101/2022.06.03.22275815. http://medrxiv.org/content/early/2022/06/05/2022.06.03.22275815.abstract	https://doi.org/10.1016/j.ijid.2022.06.060	Cluster investigation	YES					NO	NO		NO		07 July 2022	NO change, authors highlighted the same results in the abstract.		NO		NO		NO		NO		NO		NO		NO							NO
Minasov, et al. 2022. 10.1101/2022.08.07.503103. http://europepmc.org/abstract/PPR/PPR529180 https://doi.org/10.1101/2022.08.07.503103	https://doi.org/10.1107/S2053230X22009128	In silico	YES					NO	YES, any other changes	Same funder reported but one additional funding contract number provided in the published version.	NO		26 September 2022	NO change, authors highlighted the same results in the abstract.		N/A		N/A		NO		YES	Preprint: "The initial solution went through several rounds of refinement in REFMAC v. 5.8.0258…" vs. the published reports "REFMAC version 5.7.0032".	NO		YES	Sequence alignment of MPXV A42R with orthopox profilin-like proteins and mammalian profilin proteins is described in the published version: "19 out of 20 BtPFN1 residues that form the primary contact interface with actin are substituted in MPXV A42R". Additionally, more data-quality and refinement statistics are reported in the published version (Table 1). This includes wavelength, temperature, o…	NO							NO
Miura, et al. 2022. 10.1101/2022.06.09.22276068. http://medrxiv.org/content/early/2022/06/13/2022.06.09.22276068.abstract	https://doi.org/10.2807/1560-7917.ES.2022.27.24.2200448	Surveillance data analysis	YES					NO	NO		NO		16 June 2022	NO change, authors highlighted the same results in the abstract.		NO		NO		NO		NO		NO		NO		YES	NO impact &ndash; minor change in numerical results does not impact main conclusion(s).	Minor change in mean incubation period from 8.5 to 9.0 days (95% CrI remained the same) does not affect the main conclusion that this finding supports the recommendation to monitor or isolate/quarantine case contacts for 21 days. Also the widely applicable information criterion (WAIC) and leave-one-out information criterion (LOOIC) numerical values changed for each of the mean incubation periods …					NO
Noe, et al. 2022. https://doi.org/10.21203/rs.3.rs-1725831/v1. https://www.researchsquare.com/article/rs-1725831/v1	https://doi.org/10.1007/s15010-022-01874-z	Case series	YES					NO	YES, higher number of funding sources provided in journal publication	Published version adds that Open Access funding was enabled and organized by Projekt DEAL.	NO		11 July 2022	YES, authors chose to highlight different results in the abstract.	In the published version, they add these results: "We present clinical and virological findings, including the detection of monkeypox virus DNA in blood and semen. The clinical presentation and medical history of our patients suggest close physical contact during sexual interactions as the route of infection." The preprint abstract only states that they describe the first two cases of mpox in Ger…	NO		NO		N/A		NO		NO		NO		NO							NO		For the "Growth in cell culture" column in Table 1, the published version removed the number of days post infection (dpi) for EDTA blood, semen, and urine specimens.
Nörz, et al. 2022. 10.1101/2022.06.05.22276011. http://medrxiv.org/content/early/2022/06/07/2022.06.05.22276011.abstract	http://doi.org/10.3201/eid2809.220917	Diagnostic test accuracy	YES	YES, authors added	1 author added				N/A (only reported in one version, or not reported in either)		NO		29 July 2022	NO change, authors highlighted the same results in the abstract.		YES	In the preprint 72 clinical samples were tested. In the published version 67 clinical samples were tested.	N/A		N/A		NO		NO		YES	In the published version, they provide additional results on mpox patients' Ct values for longitudinal samples and for different sample types (e.g. blood, urine, seminal fluid) in the main text and supplementary materials.	YES	NO impact &ndash; minor change in numerical results does not impact main conclusion(s).	The number of clinical samples tested changed from 72 in preprint to 67 in the published version, and the number of mpox positive samples changed from 6 to 11. However this did not impact the percent positive and negative agreement for the two assays being examined.					NO
Paran, et al. 2022. 10.1101/2022.08.02.502454. http://europepmc.org/abstract/PPR/PPR526795 https://doi.org/10.1101/2022.08.02.502454	https://doi.org/10.2807/1560-7917.ES.2022.27.35.2200636	In vitro	YES					NO	N/A (only reported in one version, or not reported in either)		NO		01 September 2022	NO change, authors highlighted the same results in the abstract.		NO		N/A		NO		YES	Published version included how they quantified the absolute DNA. Specifically "LOD is based on the detection of 1 plaque per 1 out of 2 duplicate wells (=0.5) each infected with 200µl, for 1:10 dilution, hence: 0.5 X 5 (to reach 1ml based on volume of 200µl/well) X 10 (1:10) dilution factor = 25 ". Included effect of refrigeration on orthopox virus infectivity figure.	NO		NO		NO							NO
Patalon, et al. 2022. https://doi.org/10.21203/rs.3.rs-1830764/v1. https://www.researchsquare.com/article/rs-1830764/v1	https://doi.org/10.3390/tropicalmed8010015	Case series	YES					NO	NO		NO		27 December 2022	YES, authors chose to highlight different results in the abstract.	The abstract in the preprint was only one generic sentence without any information specific to the mpox cases. The abstract in the published version included information on the cases' clinical presentation and anxiety around the mpox diagnosis.	NO		N/A		N/A		NO		NO		YES	More details on symptoms are provided in the published version, such as the number of lesions and their progression over time. The published version also includes a table that summarizes the patients' journeys with more detail compared to the timeline figure included in the preprint.	NO							NO
Pittman, et al. 2022. 10.1101/2022.05.26.22273379. http://medrxiv.org/content/early/2022/05/29/2022.05.26.22273379.abstract	https://doi.org/10.1371/journal.pntd.0010384	Case series	YES	YES, authors added	7				YES, fewer number of funding sources provided in journal publication	The preprint reports an additional funding source "Subcontract with Henry M. Jackson Foundation (HMJF) for the Advancement of Military Medicine" which is not reported in the published version.	NO		20 April 2023	YES, authors chose to highlight different results in the abstract.	1. In the published version, the authors added these results: "...with the placenta of one fetus demonstrating prominent MPXV infection of the chorionic villi" and "The single patient without the classic mpox rash had been previously vaccinated against smallpox." 2. The published version removed the p-values from this result in the preprint: "Patients with fatal disease had significantly higher m…	NO		NO		YES	In the published version, they added a statistical test: "Cochran-Armitage test for trend was used to assess an increase or decrease in binomial proportions over ordered total lesion severity categories."	YES	1. The definition of a "clinically overt case of active MPX" changed. In the preprint, the second part of the definition is "(b) fever of up to 39°C or a history of fever, rash, lymphadenopathy, headache, malaise, or prostration in the past 2 weeks for which there is no attribution." In the published version, the second part is "(b) fever of up to 38.5 to 40°C or a history of subjective fever, ra…	YES	1. The entire section "Comparisons between patients with fatal disease and survivors" was removed from the published version. 2. In the "Clinical laboratory findings" section, the preprint describes clinical laboratory values for those who died vs. survivors, which is not included in published. 3. The published version removed "Whether on day of admission or at maximum lesion count, a strong stat…	YES	1. Length of hospital stay was added to published version. 2. Published version adds these characteristics of intrauterine fetus death in mother with mpox: "Examination of the placenta demonstrated numerous areas of hemorrhage involving the basal plate. Immunohistochemistry was performed using antibody to vaccinia virus, an orthopoxvirus which shares major antigens with MPXV. This showed a patter…	YES	NO impact &ndash; minor change in numerical results does not impact main conclusion(s).	1. In published version Fig S1 looking at associations between total lesion severity and other variables on admission day: the p-value for the association with incapacity slightly changed and the p-value for diminished activity slightly changed (compared to preprint Figure S1B). 2. In published version Fig S2 looking at associations between HEENT syndrome severity and other variables: the OR, LCL…					YES	1. In the published version, the exposure categories added in Table 1 (No Animal Exposure; No Human Exposure; Both Human and Animal Exposure; Any Exposure) add to the main conclusions regarding exposure history as 100% of participants fell into the Any Exposure category: "All (100%) patients reported exposure to animal products or humans infected with MPXV". 2. Preprint compared clinical symptoms…
Schrarstzhaupt, et al. 2022. 10.1101/2022.08.16.22278806. http://europepmc.org/abstract/PPR/PPR532585 https://doi.org/10.1101/2022.08.16.22278806	https://doi.org/10.1016/j.tmaid.2022.102484	Mathematical model	YES					NO	NO		N/A (only reported in one version, or not reported in either)		29 October 2022	YES, authors chose to highlight different results in the abstract.	Preprint reports "We calculated that, after 20 days since the monkeypox introduction, reproductive numbers remained above 1.7." vs. Published: "...and all estimates of Rt were significantly higher than 1 in the four states analyzed."	YES	In preprint they analyzed 2849 mpox cases (up to August 13) vs. in published they analyzed 3896 mpox cases (up to August 22).	YES	Preprint: "Our analysis focused on the four states with more than 100 cases up to August 13, 2022." Vs. Published: "We focused on the four states with more than 150 cases up to August 22, 2022."	YES	- Preprint: "For each state, we reported the relative incidence increase calculated as 1- e(Beta), where Beta is the regression coefficient." Vs. Published: "We reported the relative incidence increase calculated as e(Beta)-1, where Beta is the regression coefficient." - Preprint: "For each state, we calculated the mean Rt after the 20th day since the outbreak, when we observed a more stable dail…	YES	Published version added in the Brazilian Health Ministry definition for a suspected monkeypox case.	NO		YES	Published version added the mean Rt for a serial interval of 6.8 days and the mean Rt for a serial interval of 12.8 days (in Table).	YES			YES, major impact &ndash; change in numerical results leads to a softening or strengthening of main conclusion(s).	All the values in the Table changed, which softened the main conclusions from preprint that weekly incidence ranged from 43.9%-98.1% and reproductive numbers remained above 1.7 vs. in published weekly incidence ranged from 37.5%-82.1% and Rt estimates were significantly higher than 1.			YES	Figure 4 added in published version shows the mean Rt estimates when the serial interval is 6.8 days and 12.8 days, which supports main conclusions that Rt estimates remain significantly above 1. Also, Figure 2 in preprint shows the daily Rt values over time vs. equivalent Figure 3 in published shows the weekly Rt values over time.
Shantier, et al. 2022. 10.20944/preprints202206.0392.v1. http://europepmc.org/abstract/PPR/PPR511199 https://doi.org/10.20944/preprints202206.0392.v1	https://doi.org/10.1038/s41598-022-20397-z	In silico	YES					NO	N/A (only reported in one version, or not reported in either)		NO		25 September 2022	YES, authors chose to highlight different results in the abstract.	Published version had two additional qualitative result statements compared to preprint "According to the immunological simulation research, the vaccine was found to elicit a particular immune reaction against the monkeypox virus. Finally, the molecular dynamic study shows that the designed vaccine is stable with minimum RMSF against MHC I allele".	N/A		N/A		N/A		YES	"Multiepitope vaccine construct" and "Molecular dynamic simulation" sections were only in published version. - In preprint "high-resolution protein crystal structure of MHC I allele HLA-A*02:01 (PDB ID: 4UQ3) at 2 Å resolution was retrieved" vs published version also included MHC class II. - In published version, antigenicity was tested with threshold of 0.5 whereas in preprint 0.4 was used. - Se…	NO		YES	Only the published version had vaccine construct (Fig. 4), in silico immune simulation (Fig. 10 in published version), and molecular dynamic simulation (Fig. 11 in published).	YES	NO impact &ndash; minor change in numerical results does not impact main conclusion(s).	In the abstract, preprint stated "proposed vaccine composed of 304 amino acids" vs published reported 275 amino acids (these differences are also present in Table 5). - Preprint: "epitopes bound to MHC I and MHC II alleles were found having good binding affinities with low energies ranging between ₋7.0 - ₋8.1kcal/mol." whereas in published version range was "− 7.0 and − 8.6 kcal/mol". - Preprint …					YES	- The published version had many additional outcomes which added to the main conclusions. For example, Figure 10, in silico immune simulation, showed that "The obtained immunological simulation were found to be consistent with the typical immune response". - Published version had 3D view for RSANMSAPF with HLA-A*02:01 and 3D view for MSAPFDSVF with HLA-B*15:01 (both figure 8) which were not prese…	Many formatting issues in preprint. For example, Figure 2 phylogenetic analysis was cut off, figure 7's caption in the preprint is cut off, figure 6 seems to be cut off in preprint (looks like another graph should be a part of the image like the one seen in published version), 3.9 solubility prediction image in preprint covers the caption and results section underneath etc.
Sun, et al. 2022. #DOI#. https://ssrn.com/abstract=4151519	https://doi.org/10.1186/s12992-023-00959-0	Mathematical model	YES			YES, authors removed	1 removed		NO		NO		17 August 2023	YES, authors chose to highlight different results in the abstract.	1. The published version added “Rt of 2022-monkeypox varied from 1.14 to 4.24 among the 15 continuously epidemic countries outside Africa, with the top three as Peru (4.24, 95% CI: 2.89–6.71), Brazil (3.45, 95% CI: 1.62–7.00) and the United States (2.44, 95% CI: 1.62–3.60).” 2. The published version added “Eleven of the top 15 countries with a high risk of MPXV importation from the main countries…	YES	The total sample size was 35,469 patients in the preprint vs. 49,432 patients in the published version.	YES	Study period was January 1, 1968 - June 25, 2022 in preprint vs. January 1, 1968 - July 24, 2022 in published version.	NO		YES	1. Literature search was conducted up to June 18, 2022 in preprint vs. July 24, 2022 in published. 2. Preprint: 263 full-length genomes of the MPXV were downloaded from the GenBank and GISAID during the period between 1958 and June 22, 2022. vs. Published: 525 full-length genomes of the MPXV reported between 1958 and 22 July 2022, together with their temporal and geographic information were obtai…	YES	1. Published version removed "Based on the 72 cases in the United Kingdom with their onset dates from April 21 to May 19, 2022 and the moving average method, Rt of 2022- monkeypox was estimated by approximate 5 from May 3 to May 12, and then substantially decreased from May 13 to May 16 and remained around 2 after May 16 (appendix p 50)". 2. Published version removed "Spearman correlation analysi…	YES	1. Published version added “Based on the confirmed cases in the main affected countries, Rt of 2022-monkeypox was estimated to range from 1.14 to 4.24, and the five countries with top ranking Rt were: Peru (Rt=4.24, 95% CI: 2.89–6.71), Brazil (Rt=3.45, 95% CI: 1.62–7.00), United States (Rt=2.44, 95% CI: 1.62–3.60), Germany (Rt=2.12, 95% CI: 1.13–5.20), and France (Rt=1.98, 95% CI: 1.07–5.69) (Fig…	YES	NO impact &ndash; minor change in numerical results does not impact main conclusion(s).	1. Since the total sample size of mpox cases changed (from 35,469 in preprint to 49,432 in published), almost all of the percentages describing their demographic and epidemiological characteristics changed in the published version. 2. Since the number of mpox genome sequences changed (from 263 to 525), the proportion of mpox genome sequences from each country changed in the published version. The…					YES	Changes to Figure 5 added to main conclusions in published version. Both preprint and published show a map of imported risk of mpox from endemic countries in Figure 5, however the published version adds a map showing the imported risk of mpox from current epidemic countries in 2022.
Sypsa, et al. 2022. 10.1101/2022.06.21.22276684. http://medrxiv.org/content/early/2022/06/21/2022.06.21.22276684.abstract	https://doi.org/10.1093/ofid/ofac501	Predictive model	YES					NO	NO		NO		25 October 2022	NO change, authors highlighted the same results in the abstract.		N/A		N/A		NO		NO		NO		NO		NO							NO
Tarín-Vicente, et al. 2022. https://dx.doi.org/10.2139/ssrn.4162718. https://papers.ssrn.com/sol3/papers.cfm?abstract_id=4162718	https://doi.org/10.1016/S0140-6736(22)01436-2	Case series	YES					NO	NO		NO		08 August 2022	YES, authors chose to highlight different results in the abstract.	Results were added and omitted from the published abstract. Only the preprint abstract reported that: - 175 (96·7%) of 181 were male - individuals who had anal-receptive intercourse "had longer incubation periods 25 (8 vs 6 days)". Only the published abstract reported that: - eight (11%) had a CD4 cell count less than 500 cells per μL, and 31 (17%) were diagnosed with a concurrent sexually transm…	NO		YES	In the preprint's abstract, the study period is May 9 to June 29 2022 whereas in the published version it is May 11 to June 29 2022. However, in the preprint's methods section, the study period is May 11 to June 30 2022 so it may have been a typo in the abstract/methods/both since it is consistently May 11-June 29 in published.	NO		NO		NO		YES	- In the preprint they say they did not show data for differences in clinical features based on the presence or absence of HIV/smallpox vaccination but they added these results to the appendix in the published version. - Also added penile oedema under complication in the published version. - Added HIV as a concurrent STI as well as "any sexually transmitted infection" in published version.	YES	NO impact &ndash; minor change in numerical results does not impact main conclusion(s).	There were many small changes in numerical results, mostly differences in a couple of patients for specific outcomes. In the abstract the following numerical results were different: - Preprint: 176 (98·9%) of 178 swabs from skin lesion collected tested positive, and so did 82 (73·9%) of 111 throat swabs vs published: 178 (99%) of 180 swabs from skin lesions collected tested positive, as did 82 (7…					YES	They added new graphs (figure 2 B) in the print version, which add support to main conclusions.	Published version adds a note about how many people are usually treated in the three clinics a day.
Taube, et al. 2022. 10.1101/2022.07.29.22278217. http://europepmc.org/abstract/PPR/PPR525832 https://doi.org/10.1101/2022.07.29.22278217	https://doi.org/10.1016/s1473-3099(22)00664-8	Mathematical model	YES					NO	NO		NO		28 November 2022	YES, authors chose to highlight different results in the abstract.	The preprint reported on "monkeypox susceptibility" whereas published version reported smallpox vaccination, and vaccination coverage instead.	N/A		N/A		N/A		YES	Preprint described the approach they took for the U.S. for almost all sections whereas the published version did not. Throughout many sections, preprint investigated susceptibility whereas published looked at vaccination coverage estimates. For example, preprint has "Estimating uncertainty in population susceptibility estimates" whereas published version has "Estimating uncertainty in population …	YES	The preprint created a national landscape of monkeypox susceptibility in the U.S. (Fig. 2) whereas the published version did not. When identifying factors influencing the observed spatial heterogeneity, the preprint had an additional counterfactual scenario (no immigration - Fig. 1D) compared to published version. Preprint "consider[ed] how the immunity landscape would differ in the U.S." (last p…	YES	Published version presents "Susceptibility profiles for countries, as determined by differences in demography, vaccine effectiveness, and waning of vaccine immunity" in Figure 3 while the preprint does not present any figures on smallpox vaccination coverage.	YES	NO impact &ndash; minor change in numerical results does not impact main conclusion(s).	- Although both preprint and published articles looked at "sub-national and age-specific estimates of demography and vaccination efforts", they used this information in different ways and results. Preprint presented as "susceptibility against monkeypox" whereas published version presented as " contemporary smallpox vaccination coverage" as can be seen in Figure 1 of both versions. This means the …					NO		Although both preprint and published articles looked at "sub-national and age-specific estimates of demography and vaccination efforts", they used this information in different ways and results. Preprint presented as "susceptibility against monkeypox" whereas published version presented as "contemporary smallpox vaccination coverage" as can be seen in Figure 1 of both versions. This means the res…
Temsah, et al. 2022. 10.1101/2022.07.07.22277365. http://medrxiv.org/content/early/2022/07/10/2022.07.07.22277365.abstract	https://doi.org/10.1016/j.tmaid.2022.102426	Cross-sectional	YES					NO	NO		NO		11 August 2022	NO change, authors highlighted the same results in the abstract.		NO		NO		NO		YES	The published version has the study questionnaire included in the supplementary materials, while the preprint does not include the questionnaire.	NO		NO		NO							NO
Thy, et al. 2022. 10.1101/2022.08.03.22278233. http://europepmc.org/abstract/PPR/PPR528251 https://doi.org/10.1101/2022.08.03.22278233	https://doi.org/10.1056/NEJMc2211944	Case series	YES	YES, authors added	1				N/A (only reported in one version, or not reported in either)		YES	One author declared some pharmaceutical companies.	29 December 2022	N/A (abstract only provided in one version, or not provided in either)		NO		NO		NO		NO		YES	In the preprint version the authors provided more details on the study population including place of birth and a break down of symptoms in text format (not just in a table). They described additional details in the supplement in the published version and the symptoms were provided in a table only in the published version - likely due to word limit with the LTE. Made a note in the comments about t…	YES	Provided a breakdown on type of exposure amongst total sample size (e.g. direct exposure, indirect exposure, exposure to respiratory droplets and overlapping exposures), provided details on one of the participants and details about the pets of two breakthrough cases. "A total of 114 participants (41%) had two overlapping types of exposure — mainly indirect exposure plus exposure to respiratory dr…	YES	NO impact &ndash; minor change in numerical results does not impact main conclusion(s).	The N were the same in the tables but the % were different for some items between published and preprint.					NO		The preprint was written as a peer reviewed publication while the published version is a letter to the editor. There is an additional figure in the preprint version showing all cases and breakthrough mpox cases, doesn't necessarily change the conclusions of the study.
Van Dijck, et al. 2022. 10.1101/2022.07.28.22278048. http://europepmc.org/abstract/PPR/PPR525774 https://doi.org/10.1101/2022.07.28.22278048	https://doi.org/10.1093/cid/ciac723	Predictive model	YES					NO	N/A (only reported in one version, or not reported in either)		YES	In the preprint, the authors declare no conflicts of interest. In the published version, one author reports multiple conflicts of interest. N. H. reports grants or contracts from Scientific chair in evidence-based vaccinology sponsored by a gift from Pfizer (2009–2019) and GSK (2016) (paid University of Antwerp; no personal remuneration), and Specific research grants sponsored by MSD, Janssen Vac…	02 September 2022	NO change, authors highlighted the same results in the abstract.		NO		N/A		NO		YES	In the supplementary materials, the preprint has slightly different sex act rate probabilities per partnership type (Table S2) compared to published.	NO		NO		NO							NO
Wang, et al. 2022. 10.1101/2022.07.27.22278027. http://europepmc.org/abstract/PPR/PPR525263 https://doi.org/10.1101/2022.07.27.22278027	https://doi.org/10.15252/emmm.202216643	Diagnostic test accuracy	YES					NO	YES, higher number of funding sources provided in journal publication	Published version added " the European Research Council (ERC) under grant agreement ERC-SyG-2020 951475 (to MR)", " Berlin University Alliance (501_Massenspektrometrie, 501_Linklab)" and, "the Deutsche Forschungsgemeinschaft (DFG) (INST 335/797-1) (to MM)".	NO		28 September 2022	NO change, authors highlighted the same results in the abstract.		NO		NO		YES	The preprint stated that "Significance level alpha was set to 0.015, which guaranteed for Contrast MPX vs healthy the Benjamini–Hochberg false discovery rate below 5%." whereas the published version also added the following: "below 4% for contrast COVID-19 vs Control, and below 22% for contrast MPX vs COVID-19".	NO		NO		NO		NO							NO		They moved some figures from supplemental to print version.
Wang, et al. 2022. 10.1101/2022.07.29.22278167. http://europepmc.org/abstract/PPR/PPR525779 https://doi.org/10.1101/2022.07.29.22278167	http://doi.org/10.2807/1560-7917.ES.2022.27.33.2200603	Cross-sectional	YES					NO	NO		NO		18 August 2022	YES, authors chose to highlight different results in the abstract.	In published version authors reported sample size (N=394), and the numbers slightly changed for proportion of individuals with high intention to get vaccinated (72% and 70% in preprint and published version, respectively), may be a typo because in body of paper both preprint and published report 70%.	NO		NO		NO		YES	In the published version they reported that "we adjusted for PrEP use status (current users (n=241) vs PrEP-naïve MSM or PrEP-discontinued MSM (n=122)) to compare the standardised prevalence ratio (SPR)." vs. in the preprint the numbers were 260 and 140 respectively. However, it does not seem like that affected the results as they stayed the same between preprint and published.	NO		NO		NO							NO
Wang, et al. 2022. 10.1101/2022.08.01.22278287. http://europepmc.org/abstract/PPR/PPR526827 https://doi.org/10.1101/2022.08.01.22278287	https://doi.org/10.1007/s12529-023-10252-4	Cross-sectional	YES					NO	N/A (only reported in one version, or not reported in either)		NO		17 January 2024	YES, authors chose to highlight different results in the abstract.	Preprint: “Monkeypox infection concern was negatively related to weaker intentions and only predicted definite intentions.” vs. Published: “Mpox infection concern was the main predictor for behaviour change intentions.”	NO		NO		YES	Published version added sensitivity analysis: “Lastly, to account for the relatively low observation of the definitely intending to reduce the number of sexual partners and sexual activities, we additionally conducted a sensitivity analysis using Firth penalized likelihood method for the final multivariable models.”	YES	The published version added: "Monkeypox and the Dutch equivalent “apenpokken” were used during data collection as the change to mpox occurred only afterwards."	NO		YES	Since the published version added sensitivity analysis, this outcome was added: “In addition, we did not find significant difference for both endpoints between using the standard ML method and the Firth’s penalized likelihood method in the multivariable logistic models; detailed comparison can be found in Supplementary Table S1.”	YES					YES, massive impact &ndash; change in numerical results leads to a reversal of main conclusion(s).	2 major changes in numerical results: 1. Preprint: “For fewer partner intentions as an endpoint, 272 (69%) MSM showed probable or definite intentions…” Vs. Published: “For fewer partner intentions as an endpoint, 122 (31%) MSM showed probable or definite intentions…” 2. Preprint: “For the endpoint intention to have less sex, 309 (78%) MSM showed probable/definite intentions…” Vs. Published: “For …	NO
Winters, et al. 2022. 10.1101/2022.06.20.22276527. http://medrxiv.org/content/early/2022/06/21/2022.06.20.22276527.abstract	https://doi.org/10.1371/journal.pone.0278622	Cross-sectional	YES					NO	NO		NO		01 December 2022	YES, authors chose to highlight different results in the abstract.	In the published version they added three results: 1. "If recommended, 46% of respondents intended to get vaccinated against Monkeypox, 29% would not get vaccinated and 25% did not know." 2. "Only 24% indicated that the U.S. Centers for Disease Control and Prevention should be in charge of the outbreak response." 3. "Increased risk perception was positively associated with vaccination intentions …	NO		NO		YES	1. For multivariable analysis examining associations between predictors and intention to receive a mpox vaccine if recommended, the published version included gender, COVID-19 vaccination status, vaccine trust indicator, perceived exaggeration, risk perception, self-efficacy, and self-assessed knowledge as independent variables; the preprint included gender, COVID-19 vaccination status, education…	YES	In the published version methods section, they added the questions that were asked in the survey and the scales used for each question.	NO		YES	In the published version, additional outcomes were: risk perceptions around mpox; self-efficacy around mpox; perceived exaggeration of threat; Vaccine Trust Indicator; preferred stakeholders to be in charge of the outbreak response; and confidence in health authorities.	YES	NO impact &ndash; minor change in numerical results does not impact main conclusion(s).	All of the following changes in numerical results were minor and did not impact the main conclusions: 1. The number of participants who were vaccinated changed from 68% in preprint to 71% in published. 2. The association between current COVID-19 vaccination status and intention to receive a mpox vaccine changed from aOR 32.1 (95%CI 16.7-61.7) in preprint to aOR 29.3 (95%CI 13.1–65.3) in published…					YES	The outcomes added in the published version (risk perceptions around mpox; self-efficacy around mpox; perceived exaggeration of threat; Vaccine Trust Indicator; preferred stakeholders to be in charge of the outbreak response; and confidence in health authorities) added to the main conclusions of the paper. For example because risk perception was added as an outcome in the published version, a new…
Wu, et al. 2022. 10.1101/2022.08.10.22278644. http://europepmc.org/abstract/PPR/PPR530680 https://doi.org/10.1101/2022.08.10.22278644	https://doi.org/10.1002/jmv.28395	Bioinformatic analysis	YES					NO	NO		NO		12 December 2022	YES, authors chose to highlight different results in the abstract.	The results of the mismatch-corrected primers compared with the generic assay ("primer-template mismatches resulted in 11-fold underestimation of initial template DNA in the reaction and 4-fold increase in the 95% LOD") were added in the published version (as this outcome was not assessed in the pre-print). Further, the highlighted numerical results differed for the PCR assay primer and probe seq…	N/A		YES	The MPV genomes were downloaded from GSAID up to August 5th, 2022 in the pre-print and September 22nd, 2022 in the published version.	YES	Published version adds sensitivity analysis for the MPV generic real time PCR assay and mismatch corrected assay, and reports the coefficient of determination (Figure 2).	YES	The methods of calculating matches and non-matches of the oligo sequences to the genome database changed. In the pre-print, the percentage of matches and nonmatches were calculated, while in the published version, the percentage of genomes where the oligo sequences were a 100% match were calculated. Moreover, real-time PCR methods for comparing generic assay to the mismatch-corrected assay were a…	NO		YES	Published version added section "3.2 Mismatch-corrected primers have improved quantification and lower limits of detection" with new outcome: the RT-PCR performance of generic primers vs. new primers with mismatches corrected. These results are highlighted in Table 1 and Figure 2 in the published version, which are absent in the pre-print. Also, Table 2: added column Percentage for 100% match (ge…	YES	NO impact &ndash; minor change in numerical results does not impact main conclusion(s).	Numerical results changed for all outcomes assessed (evaluation of specificity of primers/probes in 7 real-time PCR assays, genetic variations across real-time PCR assays and epidemiologic analysis, and % match of primers/probe in the generic MPV assay to the genome database). This did not impact the main conclusions of the study, "primers and probe in the recommended MPV generic real-time assay …					YES	Change in qualitative results: Preprint: "Mutation1 reappears in a sample obtained on June 10, 2022, from Luxembourg." Vs. Published: "Variation_1 reappears in 2022 in one male patient's sample (age 50) from Luxembourg, and four children samples (age 3 to 10) from Tshopo and Kwilu provinces in the Democratic Republic of the Congo." Further, results from additional outcome [the real-time PCR perfo…
Wurtzer, et al. 2022. 10.1101/2022.08.18.22278938. http://europepmc.org/abstract/PPR/PPR534026 https://doi.org/10.1101/2022.08.18.22278938	https://doi.org/10.1021/acs.estlett.2c00693	Surveillance data analysis	YES					NO	YES, any other changes	Preprint reports funders as "City of Paris, Eau de Paris and Obepine (French Research ministry)." vs. Published reports funders as "City of Paris, Eau de Paris, and Obepine (French Research Ministry and French Health Ministry)."	NO		20 October 2022	NO change, authors highlighted the same results in the abstract.		YES	The published version reports a total of 321 samples from the sewage network of Paris were processed for mpvx genome detection and quantification, while the pre-print reports 264. Moreover, 192 samples were selected for retrospective analysis in the published version, but 39 in the pre-print. This may have been due to the change in study period (August 2021-May 2022 in the published version, Augu…	YES	The study period changed for the retrospective analysis conducted to address the possibility of human-to-human silent circulation (August 2021-May 2022 in the published version, August 2021-March 2022 in the pre-print).	YES	Spearman correlation coefficient is reported in the published version but not the pre-print for the outcomes.	YES	- Published version adds: "The designs of oligonucleotides have been done on 77 full-length MPXV genomes belonging to all MPXV clades isolated from 1971 to 2022 according to the manufacturer’s communication. Specificity of this MPXV assay was carried out against other nonendemic Orthopoxviruses (Supporting Information, Table 1). Laboratory validation and clinical implementation of this assay have…	NO		YES	- Published adds: "All prospective and retrospective samples were analyzed by qPCR and quantified retrospectively by dPCR. However, two samples from sewershed A and one from sewershed B tested positive for MPXV by qPCR and not by dPCR." - Published version adds Table 1 "Cross-detection of other non-endemic Orthopox viruses using the MPXV TaqMan assay (ThermoScientific)" reporting genome size, DNA…	YES			YES, major impact &ndash; change in numerical results leads to a softening or strengthening of main conclusion(s).	For the outcome "frequency of positivity in sewershed samples in Paris from April 11 to July 11, 2022", the preprint reported an increase of positive ones from 3/16 (May 23) to 9/18 (July 11, 2022), while published version reported an increase from 3/16 (May 23) to 8/16 (July 11, 2022). For the outcome "Quantification of the MPXV genome concentration in sewersheds sampled in Paris from April 11 t…			YES	Published version adds Figure S3 (Spearman correlations between number of cases and positivity frequency in wastewater) and Figure S4 (Spearman correlations between number of cases and genome concentrations in wastewater), which support main conclusion that wastewater signals (mpox positivity and concentration) increased as the number of new human cases increased.	Note that preprint states there were "less than 1,000 reported infected patients" vs. Published: "A total of 569 cumulative infected patients were reported in the area by July 12, 2022".
Yadav, et al. 2022. 10.21203/rs.3.rs-1927719/v1. http://europepmc.org/abstract/PPR/PPR528589 https://doi.org/10.21203/rs.3.rs-1927719/v1	https://doi.org/10.1016/j.jinf.2022.08.007	Case series	YES					NO	NO		NO		09 August 2022	N/A (abstract only provided in one version, or not provided in either)		NO		NO		N/A		NO		NO		NO		NO							NO		The preprint was written as a peer reviewed publication while the published version is a letter to the editor. Included a phylogenetic tree in the published version.
Yeh, et al. 2022. 10.1101/2022.08.09.22278589. http://europepmc.org/abstract/PPR/PPR531645 https://doi.org/10.1101/2022.08.09.22278589	https://doi.org/10.1016/j.medj.2022.11.003	In vitro	YES	YES, authors added	6				N/A (only reported in one version, or not reported in either)		YES	The preprint states "None declared" under Conflict of Interest heading (pg. 12/13) vs. the published version has a statement under Declaration of Interests: "T.Y.Y. and G.P.C. are founders of Auxergen, Inc. Y.C.S. and S.L.H. are stockholders of Auxergen, Inc. All authors and Auxergen, Inc., declare no competing or financial interests."	09 December 2022	N/A (abstract only provided in one version, or not provided in either)		N/A		NO		N/A		YES	The published version removes the entire methods section that was in the preprint (as the published is a letter to the editor).	YES	Results of between what genes TR C, B and D are located are omitted. This section "potential influence of TRs on monkeypox genes" describes the insertions and deletions of the TR sequences on monkeypox genes. This information is captured by Figures 4,5,6 in the pre-print (Figure 3, 4, 5, 6 omitted in published). Further, comparison of vaccinia K3L and monkeypox C3L sequence (Figure 3) is also omi…	YES	The results of the LD analysis (linkage disequilibirum to detect recombination) is elaborated on in the published version (Figure S1G,H,I,J,K). This is only briefly mentioned in the pre-print and without accompanying figures.	NO							YES	The pre-print concludes that TR analysis is a useful tool to monitor and track phylogenetic dynamics and genetic epidemiology of monkeypox transmission, while the published version states that both TR and LD analysis are useful tools. Published version adds "These data also demonstrated that TR and LD analysis can detect different recombination events (Figures S1F versus S1I). In combination with…	Statistical analysis results remain the same in preprint vs. published, but there is no description of statistical analysis methods in the published version.
Yinka-Ogunleye, et al. 2022. #DOI#. https://ssrn.com/abstract=4172063	https://doi.org/10.1136/bmjgh-2023-013126	Case-control	YES					NO	YES, higher number of funding sources provided in journal publication	Preprint funding statement: “There was no external funder for this study.” vs. Published version funding statement: “AY-O is supported through a grant from The Bill & Melinda Gates Foundation. IA acknowledges support from National Institute for Health and Care Research through a Senior Investigator Award (NF-SI-0616-10037) and from the European Commission through the END-VOC Horizon Europe award.”	NO		30 November 2023	NO change, authors highlighted the same results in the abstract.		NO		NO		NO		NO		NO		YES	In the published version, the number of participants with fever and lymphadenopathy was added to Table 1.	NO							NO
Yuan, et al. 2022. 10.1101/2022.06.28.22277038. http://medrxiv.org/content/early/2022/06/29/2022.06.28.22277038.abstract	https://doi.org/10.1002/jmv.28137	Predictive model	YES					NO	NO		NO		11 September 2022	NO change, authors highlighted the same results in the abstract.		NO		NO		NO		YES	In Table 2, the assumed initial value used for the variable "number of susceptible rodents at day t" is 0 in the preprint vs. Nr(Nr-1) in the published.	NO		NO		YES	NO impact &ndash; minor change in numerical results does not impact main conclusion(s).	The preprint states "The average peak of daily new infections of MPX in HRG may reach 100 for the metropolitan area with HRG individuals accounting for 2% if no public health control measures are implemented" vs. the published reports 3.5% and clarifies "100 per 100,000".					NO
Yuan, et al. 2022. 10.1101/2022.08.12.22278724. http://europepmc.org/abstract/PPR/PPR532744 https://doi.org/10.1101/2022.08.12.22278724	https://doi.org/10.3389/fpubh.2022.1026489	Mathematical model	YES					NO	NO		NO		25 November 2022	YES, authors chose to highlight different results in the abstract.	The authors highlighted that contact tracing, vaccinating, and isolating close contacts is more effective for containment of mpox in summer gatherings than a broad vaccination campaign among high risk groups in the published version. This was swapped for post exposure prophylaxis in the pre-print.	NO		NO		NO		YES	Preprint: "Post-Exposure Prophylaxis (PEP): Individuals (without symptoms) with exposure to any confirmed case of monkeypox may be vaccinated and then quarantined" vs. Published: "Post-Exposure Prophylaxis with Contact Tracing (PEPCT) in our model means that individuals (without symptoms) with exposure to any confirmed case of monkeypox may be traced, vaccinated, and then quarantined." In methods…	NO		NO		NO							YES	Changes in qualitative results: Preprint - "Overall, if testing and isolation of symptomatic infection are in place, the PEP strategy is more beneficial to the control of monkeypox outbreaks, compared to the PrEP strategy, and this is expected given the time needed to develop an immune response. With the PEP strategy, vaccinating 60% and 30% of close contacts of confirmed monkeypox cases in HRG a…
Zucker, et al. 2022. 10.21203/rs.3.rs-1904714/v1. http://europepmc.org/abstract/PPR/PPR527867 https://doi.org/10.21203/rs.3.rs-1904714/v1	https://doi.org/10.1016/j.cmi.2023.04.022	Cohort	YES	YES, authors added	2 added				NO		NO		25 April 2023	YES, authors chose to highlight different results in the abstract.	1. Preprint reported that 8089 individuals met study eligibility criteria and 54 tested positive for mpox during study period vs. published version reported 8088 and 69, respectively. 2. Preprint provided results related to mpox in high risk vs. moderate risk group, vs. published provided results related to mpox in those with 3+ risk factors vs. 0-2.	YES	In the preprint the total sample size was 8,089 (including 51 mpox cases) vs. in the published version the total sample size was 8,088 (including 69 mpox cases).	YES	The study period was June 6, 2022 to July 24, 2022 in the preprint vs. June 6, 2022 to July 31, 2022 in the published version.	YES	1. Variables included in multivariate analysis examining mpox risk factors were slightly different between preprint vs. published. Preprint: year of birth 1980 or later; Tel-Aviv district; HIV-positive; HIV-PrEP; positive rectal STI-PCR; positive pharyngeal STI-PCR; erectile dysfunction treatment. Published: year of birth 1980 or later; Tel-Aviv district; HIV-positive; HIV-PrEP; syphilis infectio…	YES	Details of the eligibility criteria are slightly different between preprint vs. published: Preprint: “The cohort was defined as males answering one or more of the following four criteria: (a) had at least one rectal or pharyngeal PCR-STI test since Jan 1, 2021; (b) Dispense of Tenofovir Disoproxil and Emtricitabine "EMTRIVIR", the only HIV-Pre Exposure Prophylaxis medication available in Israel (…	YES	1. Univariate analysis results (on mpox risk factors) were removed from the published version; only the multivariate analysis results were kept. 2. Analysis comparing mpox in high-risk groups vs. moderate risk group (HRs, sensitivity, specificity, PPV, NPV) was removed from the published version.	YES	1. In Table 1 characteristics of study participants, four characteristics were added: sociodemographic status score below median; population sector – minority; recent STI in urinary test; recent chlamydia or NE gonorrhea. 2. The published version added analysis comparing mpox in those with different numbers of risk factors (HRs, sensitivity, specificity, Youden’s J statistic).	YES			YES, major impact &ndash; change in numerical results leads to a softening or strengthening of main conclusion(s).	All the HRs reported in the multivariate analysis on mpox risk factors changed from preprint to published. This can be explained by the fact that the variables included in the multivariate analysis were slightly different. The magnitude of HRs increased or decreased, however the direction of the association remained the same. Therefore, these changes in numerical results softened/strengthened mai…	YES, massive impact &ndash; change in numerical results leads to a reversal of main conclusion(s).	In preprint, previous syphilis infection was not associated with mpox in univariate analysis (HR 2.00, 95%CI 0.49-8.23, p=0.336), therefore it was not included in multivariate model and a main conclusion was that previous syphilis is not a risk factor for mpox infection. However in the published version, history of syphilis infection was associated with mpox in the multivariate analysis (aHR 2.62…	NO
