# Supplementary material for: An evaluation of the preprints produced at the beginning of the 2022 mpox public health emergency
Source: Res Integr Peer Rev. 2024 Oct 7;9:11. doi: 10.1186/s41073-024-00152-w (PMC11457328; doi:10.1186/s41073-024-00152-w)
Supplement: Supplementary file 3 — Additional file 3: Quality assessment. Dataset with results from the quality assessment, categorized by study design. [file 41073_2024_152_MOESM3_ESM.xlsx]

## Sheet: Case-control QA
						Selection								Comparability			Exposure
Author	Title	URL	Preprint Server or Journal	Year	What is the study design? Note: If you disagree with the study design label, please notify project leads and do NOT proceed to the quality assessment until study design has been verified.	Is the case definition adequate?	Supporting Text	Are the cases representative?	Supporting Text	Are the selection of controls from the same community? This item assesses whether the control series used in the study is derived from the same population as the cases and essentially would have been cases had the outcome been present.	Supporting Text	Definition of controls	Supporting Text	Comparability of cases and controls on the basis of the design or analysis. Instructions to rater : Either cases and controls must be matched in the design and/or confounders must be adjusted for in the analysis. Statements of no differences between groups or that differences were not statistically significant are not sufficient for establishing comparability. Note : If the odds ratio for the exp…	Comparability of cases and controls on the basis of the design or analysis. Instructions to rater : Either cases and controls must be matched in the design and/or confounders must be adjusted for in the analysis. Statements of no differences between groups or that differences were not statistically significant are not sufficient for establishing comparability. Note : If the odds ratio for the exp…	Supporting Text	Ascertainment of exposure	Supporting Text	Same method of ascertainment for cases and controls	Supporting Text	Non-response rate	Supporting Text	Total Quality Score
Yinka-Ogunleye, Adesola and Dalhat, Mahmood and Akinpelu, Afolabi and Aruna, Olusola and Garba, Fatima and Ahmad, Adama and Adeleye, Adesola and Botson, Iliya and Oluwafemi, Bamidele and Ekrikpo, Udemme and Ogunbode, Oladipo and Amao, Lateefat and Gambo, Aliyu and Adetifa, Ifedayo and Ihekweazu, Chikwe and Abubakar, Ibrahim.	Monkeypox Risk and Mortality Associated with HIV Infection: A National Case Control Study in Nigeria	https://ssrn.com/abstract=4172063	SSRN	2022	Case-control	Yes, with independent validation (e.g. &gt;1 person/record/time/process to extract information, or reference to primary record source such as x-rays or medical/hospital records.) (**1 POINT)	Cases were all suspected and confirmed cases of monkeypox between 2017 and 2019 reported to the Nigeria Centre for Disease Control & Prevention (NCDC) for which serum was available for HIV and other STIs screening and that were positive via a West African monkeypox virus specific real-time Polymerase Chain Reaction (PCR) assay based on TaqMan® technology.	Consecutive or obviously representative series of cases. Use this if all eligible cases with outcome of interest over a defined period of time, all cases in a defined catchment area, all cases in a defined hospital or clinic, group of hospitals, health maintenance organisation, or an appropriate sample of those cases (e.g. random sample) .(**1 POINT)	Utilised data on all suspected and confirmed cases of monkeypox between 2017 and 2019 reported to the Nigeria Centre for Disease Control & Prevention (NCDC) for which serum was available for HIV and other STIs screening. Cases were investigated using a standard epidemiological tool that collected information on age, gender, location of residence, and whether the individuals died of monkeypox as p…	Community controls (i.e. same community as cases and would be cases if they had the outcome). (**1 POINT)	Area of controls same as cases (cases: Nigeria Centre for Disease Control & Prevention vs controls: all 774 Local Government Areas in Nigeria)	No mention of history of outcome/disease/endpoint for the controls.		Study controls for age and sex (**1 POINT)	Study controls for other factors (e.g. race, ethnicity, SES) (**1 POINT)	Controls were matched for age, gender and geographical location (state of residence) at the time of survey were selected.	Secure record (e.g. surgical records) (**1 POINT)	Standard epidemiological tool that collected information on age, gender, location of residence, and whether the individuals died of monkeypox as part of national surveillance.	Yes (**1 POINT)	For both cases and controls, we used the three-test serial national HIV testing algorithm (26) also used for the 2018 NAIIS (25,27).	Non-respondents described	Missing data captured for mpox cases (for some questions). Control non-responses not captured, can't compare between cases and controls.	7
Yinka-Ogunleye, A., Dalhat, M., Akinpelu, A., Aruna, O., Garba, F., Ahmad, A., Adeleye, A., Botson, I., Oluwafemi, B., Ogunbode, O., Amao, L., Ekripo, U., Aliyu, G. G., Adetifa, I., Ihekweazu, C., Abubakar, I.	Mpox (monkeypox) risk and mortality associated with HIV infection: a national case–control study in Nigeria	https://doi.org/10.1136/bmjgh-2023-013126	BMJ Global Health	2023	Case-control	Yes, with independent validation (e.g. &gt;1 person/record/time/process to extract information, or reference to primary record source such as x-rays or medical/hospital records.) (**1 POINT)	We used data on all suspected and confirmed cases of mpox between 2017 and 2019 reported to the NCDC for which serum was available for HIV and other STIs screening. Cases were investigated using a standard epidemiological tool that collected information on age, gender, location of residence and whether the individuals died of mpox as part of national surveillance.	Consecutive or obviously representative series of cases. Use this if all eligible cases with outcome of interest over a defined period of time, all cases in a defined catchment area, all cases in a defined hospital or clinic, group of hospitals, health maintenance organisation, or an appropriate sample of those cases (e.g. random sample) .(**1 POINT)	We used data on all suspected and confirmed cases of mpox between 2017 and 2019 reported to the NCDC for which serum was available for HIV and other STIs screening.	Community controls (i.e. same community as cases and would be cases if they had the outcome). (**1 POINT)	Controls were selected from the National HIV/AIDS Indicator and Impact Survey (NAIIS) database domiciled at the National Agency for Control of AIDS. NAIIS was a national household-based survey that assessed the prevalence of HIV and related health indicators. In brief, data collection was from July to December 2018, within the period of the mpox resurgence in Nigeria. Data were collected from hou…	No mention of history of outcome/disease/endpoint for the controls.	It is possible that controls in the NAIIS had been infected with mpox, since the survey tested for HIV and not mpox.	Study controls for age and sex (**1 POINT)	Study controls for other factors (e.g. race, ethnicity, SES) (**1 POINT)	The cases were compared with controls selected from the anonymised 2018 NAIIS database. Controls matched for age, gender and geographical location (state of residence) at the time of survey were selected at random from the NAIIS database.	Secure record (e.g. surgical records) (**1 POINT)	Exposure status (HIV infection) was assessed for cases and controls by testing their serum for HIV. For both cases and controls, we used the three-test serial national HIV testing algorithm which was also used for the 2018 NAIIS.	Yes (**1 POINT)	Exposure status (HIV infection) was assessed for cases and controls by testing their serum for HIV. For both cases and controls, we used the three-test serial national HIV testing algorithm which was also used for the 2018 NAIIS.	Non-respondents described	The number of mpox cases with missing data for certain clinical characteristics was reported in Table 1 (history of contact with persons with similar skin lesions, history of contact with animals, fever, lymphadenopathy, hospitalization, bedridden). Study does not indicate whether these characteristics were also missing for controls.	7

## Sheet: Cohort QA
						Selection								Comparability				Outcome
Author	Title	URL	Preprint Server or Journal	Year	What is the study design? Note: If you disagree with the study design label, please notify project leads and do NOT proceed to the quality assessment until study design has been verified.	Representativeness of the exposed cohort This item is assessing the representativeness of exposed individuals in the community.	Supporting Text	Selection of the non-exposed cohort	Supporting Text	Ascertainment of exposure	Supporting Text	Demonstration that outcome of interest was not present at start of study	Supporting Text	Comparability of cohorts on the basis of the design or analysis -> Study controls for age and sex (**1 POINT)	Comparability of cohorts on the basis of the design or analysis -> Study controls for other factors (e.g. race, ethnicity, SES) (**1 POINT)	Comparability of cohorts on the basis of the design or analysis -> Not reported or no controls	Supporting Text	Assessment of outcome	Supporting Text	Was follow-up long enough for outcomes to occur?	Supporting Text	Adequacy of follow-up of cohorts Include percentage in applicable text boxes.	Supporting Text	Total Quality Score
De Baetselier, Irith, Van Dijck, Christophe, Kenyon, Chris, Coppens, Jasmine, Van den Bossche, Dorien, Smet, Hilde, Vanroye, Fien, Liesenborghs, Laurens, Ramadan, Kadrie, Platteau, Tom, Van Looveren, Karin, Baeyens, Jolien, Van Hoyweghen, Cindy, Mangelschots, Marjan, Coppens, Sandra, Heyndrickx, Leo, Michiels, Johan, De Block, Tessa, Manoharan-Basil, Sheeba, Brosius, Isabel, Ariën, Kevin K., Van …	Asymptomatic Monkeypox Virus Infections Among Male Sexual Health Clinic Attendees in Belgium	https://ssrn.com/abstract=4142074	SSRN	2022	Cohort	Somewhat representative of the average individual in the community	Between May 1 and May 31, 2022, 237 men (only men) underwent testing for anorectal and/or oropharyngeal gonorrhoea/chlamydia as part of routine care at the HIV/STI clinic of the Institute of Tropical Medicine Antwerp, Belgium.	Drawn from the same community as the exposed cohort (**1 POINT)	Retrospectively screened clinical samples collected for sexually transmitted infection screening at the HIV/STI clinic of the Institute of Tropical Medicine Antwerp, Belgium.	Secure record (e.g. surgical records) (**1 POINT)	Positive MPXV-PCR	No	A further limitation is that the three asymptomatic men in this study may not have been completely free of signs and symptoms of monkeypox at the time of initial sampling, as no clinical or anoscopic examination found place at that time, and symptoms may not have been reported because of recall bias or because small and painless perianal lesions went unnoticed.			Not reported or no controls		No description	Follow-up anorectal swab samples taken 21 to 37 days after the initial sample tested PCR negative for MPXV (Table 1). At that time, none of the men showed signs or symptoms of monkeypox (Not clear how this was assessed)	Yes (**1 POINT)	Follow-up anorectal swab samples taken 21 to 37 days after the initial sample tested PCR negative for MPXV.	Complete follow-up - all subjects accounted for (**1 POINT)	One person was not followed up with additional question, but they were also symptomatic so I assume he didn't count.	4
De Baetselier, I., Van Dijck, C., Kenyon, C., Coppens, J., Michiels, J., e Block, T., Smet, H., Coppens, S., Vanroye, F., Bugert, J. J., Girl, P., Zange, S., Liesenborghs, L., Brosius, I., van Griensven, J., Selhorst, P., Florence, E., Van den Bossche, D., Ariën, K. K., Rezende, A. M., Vercauteren, K., Van Esbroeck, M.	Retrospective detection of asymptomatic monkeypox virus infections among male sexual health clinic attendees in Belgium	https://www.nature.com/articles/s41591-022-02004-w	Nature	2022	Cohort	Somewhat representative of the average individual in the community	Assessed the presence of MPXV DNA in (self-identified men only) stored samples that had been collected for routine oropharyngeal and anorectal gonorrhea/chlamydia testing at the Institute of Tropical Medicine (ITM) in Antwerp, Belgium.	Drawn from the same community as the exposed cohort (**1 POINT)	Assessed the presence of MPXV DNA in (self-identified men only) stored samples that had been collected for routine oropharyngeal and anorectal gonorrhea/chlamydia testing at the Institute of Tropical Medicine (ITM) in Antwerp, Belgium.	Secure record (e.g. surgical records) (**1 POINT)	PCR positivity when cases sought testing.	No	At initial intake men who denied having symptoms were not clinically examined at the time of sampling. At follow up cases were asked about symptoms at intake.			Not reported or no controls		Independent blind assessment (**1 POINT)	Upon return to the clinic, the men were thoroughly questioned about potential monkeypox-related and other symptoms and clinically examined for signs of monkeypox, with particular attention to the skin, oropharynx and anogenital region (Extended Data Table 1). All three men denied having noticed any symptoms during the 2 months before day 0 and up until their return visit. No signs of monkeypox we…	Yes (**1 POINT)	Follow-up anorectal swab samples taken 21 to 37 days after the initial sample tested PCR negative for MPXV.	Complete follow-up - all subjects accounted for (**1 POINT)	All asymptomatic persons were followed.	5
Zucker, Roy, Lavie, Gil, Sagy, Yael Wolff, Arieh, Noa Gur, Markovits, Hila, Abu-Ahmad, Weissam, Battat, Erez, Beckenstein, Tanya, Carmeli, Guy, Mark-Amir, Avner, Wagner-Kolasko, Gal, Edri, Amos, Duskin-Bitan, Hadar, Yaron, Shlomit, Peretz, Alon, Netzer, Doron, Arbel, Ronen.	Risk Assessment of Human Monkeypox Infections for Vaccine Prioritization	http://europepmc.org/abstract/PPR/PPR527867 https://doi.org/10.21203/rs.3.rs-1904714/v1	Research Square	2022	Cohort	Somewhat representative of the average individual in the community	The cohort included all CHS subjects deemed moderate to high risk for the 2022 MPXV outbreak. The cohort was defined as males answering one or more of the following four criteria: (a) had at least one rectal or pharyngeal PCR-STI test since Jan 1, 2021; (b) Dispense of Tenofovir Disoproxil and Emtricitabine "EMTRIVIR", the only HIV-Pre Exposure Prophylaxis medication available in Israel (HIVPrEP)…	Drawn from the same community as the exposed cohort (**1 POINT)	All subjects (exposed and non-exposed) were identified from CHS using the same eligibility criteria.	Secure record (e.g. surgical records) (**1 POINT)	Exposure information was obtained from electronic medical records in the CHS.	Yes (**1 POINT)	The study commenced on Jun 6, 2022, the first known MPXV infection in CHS members, so not likely that subjects were infected with mpox before the start of study.	Study controls for age and sex (**1 POINT)	Study controls for other factors (e.g. race, ethnicity, SES) (**1 POINT)		Based on Table 2, the following variables were included in multivariate model: year of birth 1980 or later, Tel-Aviv district, HIV-positive, HIV-PrEP, positive rectal and pharyngeal STI-PCR, and erectile dysfunction treatment. Only males were included in the study, therefore sex was controlled for.	Independent blind assessment (**1 POINT)	The primary endpoint was MPXV diagnosis as determined by laboratory confirmed real-time polymerase chain reaction (RT-PCR) test.	Yes (**1 POINT)	The study commenced on Jun 6, 2022, the first known MPXV infection in CHS members, and ended on Jul 24, 2022.	Complete follow-up - all subjects accounted for (**1 POINT)	None of the cohort subjects had left CHS or died during the study, so none were censored.	8
Roy Zucker, Gil Lavie, Yael Wolff-Sagy, Noa Gur-Arieh, Hila Markovits, Wiessam Abu-Ahmad, Erez Battat, Noga Ramot, Tanya Beckenstein, Guy Carmeli, Avner Mark-Amir, Gal Wagner-Kolasko, Amos Edry, Hadar Duskin-Bitan, Shlomit Yaron, Alon Peretz, Ariel Hammerman, Doron Netzer, Ronen Arbel.	Risk assessment of human mpox infections: retrospective cohort study	https://doi.org/10.1016/j.cmi.2023.04.022	Clinical Microbiology and Infection	2023	Cohort	Somewhat representative of the average individual in the community	This population-based cohort study was conducted in CHS, an Israeli healthcare payer and provider. First, we defined a cohort of all CHS members deemed at moderate-to-high risk for mpox. The eligibility criteria for inclusion in the study cohort were determined on the basis of an early understanding of the outbreak, by combining the characteristics of infected subjects worldwide with insights of …	Drawn from the same community as the exposed cohort (**1 POINT)	All subjects were drawn from the same population: CHS members deemed at moderate-to-high risk for mpox.	Secure record (e.g. surgical records) (**1 POINT)	This study was based on routine data from the CHS EMRs, which included comprehensive clinical and sociodemographic information.	Yes (**1 POINT)	The study commenced on 6 June 2022, the date of the first known mpox in CHS members, therefore it is unlikely that individuals were infected with mpox before the start of the study.	Study controls for age and sex (**1 POINT)	Study controls for other factors (e.g. race, ethnicity, SES) (**1 POINT)		Only male individuals were included in the study, so sex was controlled for. In multivariate analysis examining risk factors for mpox, the following variables were included: year of birth 1980 or later, history of syphilis infection, purchase of HIV-PrEP, purchase of PDE5 inhibitors, recent STIs, those registered to primary healthcare clinics in the Tel Aviv district (vs. other districts), and th…	Independent blind assessment (**1 POINT)	The study's primary endpoint was mpox diagnosis, determined by a laboratory-confirmed real-time PCR test.	Yes (**1 POINT)	The study commenced on 6 June 2022, the first known mpox case in CHS members, and ended on 31 July 2022, when the MVA vaccination campaign started in CHS. All subjects were followed until the end of the study or until they developed mpox infection. The mean follow-up time was 57.8 days (standard deviation, 2.6).	Complete follow-up - all subjects accounted for (**1 POINT)	This was a retrospective cohort study where all subjects were accounted for. A total of 8088 individuals met the study eligibility criteria and were included in our cohort definition.	8
Arbel, Ronen, Sagy, Yael Wolff, Zucker, Roy, Arieh, Noa Gur, Markovits, Hila, Abu-Ahmad, Wiessam, Battat, Erez, Ramot, Noga, Carmeli, Guy, Mark-Amir, Avner, Wagner-Kolasko, Gal, Duskin-Bitan, Hadar, Yaron, Shlomit, Peretz, Alon, Hammerman, Ariel, Lavie, Gil, Netzer, Doron.	Vaccine Effectiveness of Modified Vaccinia Ankara in Human Monkeypox	http://europepmc.org/abstract/PPR/PPR534654 https://doi.org/10.21203/rs.3.rs-1976861/v1	Research Square	2022	Cohort	Truly representative of the average individual in the community (**1 POINT)	The study cohort included all Clalit Health Services (CHS) 52% of the entire Israeli population. The cohort included all CHS members estimated to be at moderate to high risk for MPXV infection. The moderate to high-risk cohort included all CHS male members who answered one or more of the following criteria: (a) dispense of HIV-Pre Exposure Prophylaxis medication (HIV-PrEP) since January 1, 2021; …	Drawn from the same community as the exposed cohort (**1 POINT)	Cohort members from Clalit Health Services (CHS).	Secure record (e.g. surgical records) (**1 POINT)	MVA vaccination campaign was initiated in CHS, and participants were followed until August 10, 2022.	No	Not apparent that they tested for MPX beforehand.	Study controls for age and sex (**1 POINT)	Study controls for other factors (e.g. race, ethnicity, SES) (**1 POINT)		Adjusted for sociodemographic and clinical factors. Not specific. Sex was controlled for as only male individuals were included in the study.	Independent blind assessment (**1 POINT)	The primary endpoint was MPXV infection diagnosis, determined by a laboratory-confirmed real-time polymerase chain reaction (RT-PCR) test.	No	July 31, 2022, when the MVA vaccination campaign was initiated in CHS, and participants were followed until August 10, 2022.	No statement regarding follow-up of cohorts.		6

## Sheet: Cross-sectional QA
						Selection						Comparability						Outcome
Author	Title	URL	Preprint Server or Journal	Year	What is the study design? Note: If you disagree with the study design label, please notify project leads and do NOT proceed to the quality assessment until study design has been verified.	Representativeness of the sample	Representativeness of the sample_comment	Sample size	Sample size_comment	Non-included subjects	Non-included subjects _comment	The subjects in different outcome groups are comparable, based on the study design or analysis. Confounding factors are controlled. -> Study controls for age and sex (**1 POINT)	The subjects in different outcome groups are comparable, based on the study design or analysis. Confounding factors are controlled. -> Study controls for age and sex (**1 POINT) (COMMENT)	The subjects in different outcome groups are comparable, based on the study design or analysis. Confounding factors are controlled. -> Study controls for other factors (e.g. race, ethnicity, SES) (**1 POINT)	The subjects in different outcome groups are comparable, based on the study design or analysis. Confounding factors are controlled. -> Study controls for other factors (e.g. race, ethnicity, SES) (**1 POINT) (COMMENT)	The subjects in different outcome groups are comparable, based on the study design or analysis. Confounding factors are controlled. -> Not reported or no factors controlled for	The subjects in different outcome groups are comparable, based on the study design or analysis. Confounding factors are controlled. -> Not reported or no factors controlled for (COMMENT)	Assessment of the outcome	Assessment of the outcome_comment	Statistical test	Statistical test_comment	Total Quality Score
Winters, Maike S., Malik, Amyn Abdul, Omer, Saad B.	Attitudes of the US general public towards Monkeypox	http://medrxiv.org/content/early/2022/06/21/2022.06.20.22276527.abstract	medRxiv	2022	Cross-sectional	Somewhat representative of the average in the target population	An online survey was administered in the United States. A representative sample of the US was recruited through CloudResearch in early June 2022.	Sample size not justified or reported	Not reported	Comparability between included and non-included subjects not established and not satisfactory	Not reported	Study controls for age and sex (**1 POINT)	Descriptive statistics were summarized and weighted by age, gender. Logistic regression model for intention to vaccinate adjusted for age and gender.	Study controls for other factors (e.g. race, ethnicity, SES) (**1 POINT)	Descriptive statistics were summarized and weighted by race, ethnicity, education. Logistic regression model for intention to vaccinate outcome adjusted for COVID-19 vaccination status and education.			Self-report (**1 POINT)	Participants answered questions on their awareness and knowledge of Monkeypox, their trusted sources of information, COVID-19 vaccination status, as well as intentions to receive a vaccine against Monkeypox if they would be recommended to do so.	Statistical test used was clearly described and appropriate, and the measurement of the association was presented with confidence interval and p-value (**1 POINT)	Descriptive statistics. Logistic regression analysis was carried out to determine the predictors of intention to take a recommended Monkeypox vaccine. Study provided odds ratio, p value and adjusted odds ratio and p-values but not clearly described.	4
Winters, M., Malik, A. A., Omer, S. B.	Attitudes towards Monkeypox vaccination and predictors of vaccination intentions among the US general public	https://journals.plos.org/plosone/article?id=10.1371/journal.pone.0278622	PLoS ONE	2022	Cross-sectional	Somewhat representative of the average in the target population	Study aimed to look at US general population Monkeypox vaccination intentions if they would be recommended to do so, their knowledge and trusted sources of information and to test whether COVID-19 vaccination status, risk perception, self-efficacy and knowledge were associated with Monkeypox vaccination intentions. An online survey was administered in the United States. A representative sample of…	Sample size justified and satisfactory (**1 POINT)	Assuming conservatively that 50% of the respondents would be willing to get vaccinated, with a margin of error of 4%, we estimated that we would need 600 respondents. We inflated this number to 800 to account for missing data.	Comparability between included and non-included subjects not established and not satisfactory		Study controls for age and sex (**1 POINT)	Given that the outbreak currently overwhelmingly affects men, we also tested whether there was a difference between genders in vaccination intentions. Results were reported for the crude associations, as well as adjusted for age (18–25, 26–35, 36–45, 55+).	Study controls for other factors (e.g. race, ethnicity, SES) (**1 POINT)	Results were adjusted also for education (no high school, high school, some college, college, graduate/professional), race (Black of African American, American Indian or Alaska Native, Asian, Native Hawaiian or Other Pacific Islander and White), ethnicity (Hispanic, Non-Hispanic) and survey weights. To test whether previous smallpox vaccination was associated with Monkeypox vaccination intentions…			Self-report (**1 POINT)	Survey based on 5-point Likert scale to evaluate attitudes towards mpox vaccination and vaccination intentions.	Statistical test used was clearly described and appropriate, and the measurement of the association was presented with confidence interval and p-value (**1 POINT)	Survey weights were added and were calculated based on age, gender and race and sourced from the American Community Survey. The proportion and means with their 95% Confidence Intervals (CI) were calculated for trust in various information sources, self-assessed level of knowledge, risk perception, perceived exaggeration of the threat, self-efficacy, the VTI and COVID-19 vaccination status, adjust…	5
Temsah, Mohamad-Hani, Aljamaan, Fadi, Alenezi, Shuliweeh, Alhasan, Khalid, Saddik, Basema, Al-Barrag, Ahmad, Alhaboob, Ali, Bahabri, Nizar, Alshahrani, Fatimah, Alrabiaah, Abdulkarim, Alaraj, Ali, Bahkali, Feras, Alkriadees, Khaled, Jamal, Amr, Halwani, Rabih, AlZamil, Fahad, Alsubaie, Sarah, Barry, Mazin, Memish, Ziad A., Al-Tawfiq, Jaffar.	Monkeypox caused less worry than COVID-19 among the general population during the first month of the WHO Monkeypox alert	http://medrxiv.org/content/early/2022/07/10/2022.07.07.22277365.abstract	medRxiv	2022	Cross-sectional	Somewhat representative of the average in the target population	An online, cross-sectional survey of adults in the Kingdom of Saudi Arabia (KSA) was conducted over ten days (from May 27, 2022, until June 5, 2022). Participants were invited by convenience sampling techniques through various social media platforms (Twitter and WhatsApp groups) and email lists. Participants were asked to complete the online survey through the SurveyMonkey© platform.	Sample size not justified or reported	Not reported	Comparability between included and non-included subjects not established and not satisfactory	Not reported					Not reported or no factors controlled for	A multivariate logistic regression model was conducted but the study did not report what variables were controlled for.	Self-report (**1 POINT)	Self-reported survey. A structured questionnaire comprising 21 items was used to evaluate public’s perception, worries, and vaccine acceptance for Monkeypox.	Statistical test used was clearly described and appropriate, and the measurement of the association was presented with confidence interval and p-value (**1 POINT)	Means and standard deviations were used to describe continuous variables and frequencies and percentages for categorically measured variables. The histogram and the Kolmogorov-Smirnove test were applied to test the assumption of normality, and the Levene's test was used to test the homogeneity of variance statistical assumption. Cronbach's alpha test was used to assess the internal consistency of…	2
Temsah, M. H., Aljamaan, F., Alenezi, S., Alhasan, K., Saddik, B., Al-Barag, A., Alhaboob, A., Bahabri, N., Alshahrani, F., Alrabiaah, A., Alaraj, A., Bahkali, F., Alkriadees, K., Jamal, A., Halwani, R., AlZamil, F., Al-Subaie, S., Barry, M., Memish, Z. A., Al-Tawfiq, J.	Monkeypox caused less worry than COVID-19 among the general population during the first month of the WHO Monkeypox alert: Experience from Saudi Arabia	https://www.sciencedirect.com/science/article/pii/S1477893922001727?via%3Dihub	Travel Medicine and Infectious Disease	2022	Cross-sectional	Somewhat representative of the average in the target population	A large-scale, online, cross-sectional survey of adults in the Kingdom of Saudi Arabia (KSA) was conducted over ten days (from May 27, 2022, until June 5, 2022). Participants were invited by convenience sampling techniques through various social media platforms (Twitter and WhatsApp groups) and email lists. Participants were asked to complete the online survey through the SurveyMonkey© platform.	Sample size not justified or reported	Not reported	Comparability between included and non-included subjects not established and not satisfactory	Not reported					Not reported or no factors controlled for	A multivariate logistic regression model was conducted but the study did not report what variables were controlled for.	Self-report (**1 POINT)	A structured questionnaire comprising 21 items was used. Also, we assessed their compliance with precautionary measures against COVID-19, and finally, their Generalized Anxiety Disorder (GAD7) score.	Statistical test used was clearly described and appropriate, and the measurement of the association was presented with confidence interval and p-value (**1 POINT)	Means and standard deviations were used to describe continuous variables and frequencies and percentages for categorically measured variables. The histogram and the Kolmogorov-Smirnove test were applied to test the assumption of normality, and the Levene’s test was used to test the homogeneity of variance statistical assumption. Cronbach’s alpha test was used to assess the internal consistency of…	2
Alshahrani, Najim, Algethami, Mohammed, Alarifi, Abdullah, Alzahrani, Faris, Sheerah, Haytham Abdulwhab, Abdelaal, Abdelaziz, Sah, Ranjit, Rodriguez-Morales, Alfonso.	Knowledge and attitude regarding monkeypox virus among physicians in Saudi Arabia, a cross-sectional study	http://europepmc.org/abstract/PPR/PPR522158 https://doi.org/10.21203/rs.3.rs-1883068/v1	Research Square	2022	Cross-sectional	Selected group of users (e.g. nurses, volunteers)	An analytical cross-sectional study was conducted among physicians in Saudi Arabia from March 26, 2022, to May 27, 2022. This study recruited registered Saudi physicians who practice various medical specialties and work in multiple Saudi regions. The participants were invited to participate in the questionnaire using Google Template, and participants were approached using social media platforms (…	Sample size justified and satisfactory (**1 POINT)	We calculated the sample size by using the Raosoft calculator. We determined the sample size based on recent data, estimating the total number of physicians in Saudi Arabia to be 1047752. Since no previous studies in Saudi Arabia examined physician knowledge of monkeypox, a conservative estimate of 50 per cent was used. The minimum sample size required for a 95% confidence interval with a margin …	Comparability between included and non-included subjects not established and not satisfactory	Not reported					Not reported or no factors controlled for	Study looked at association between sociodemographic variables and knowledge score but did not correct knowledge score for these variables.	Self-report (**1 POINT)	This study was conducted using a self-administered questionnaire adapted based on current information from the Centers for Disease Control and Prevention in the United States (CDC) and a previously published study(Harapan et al., 2020). Evaluated knowledge and attitudes in physicians from Saudi Arabia.	Statistical test used was clearly described and appropriate, and the measurement of the association was presented with confidence interval and p-value (**1 POINT)	Statistical significance was set at a 0.05 level. Continuous variables were presented in mean and standard deviation (S.D.). Frequency distribution was performed for categorical variables expressed in numbers and percentages. We used the mean score of 14 as a cut point; a mean score of 14 or above was considered high, while less than 14 was considered low. Pearson's Chi-square test was used to co…	3
Alshahrani, N. Z., Algethami, M. R., Alarifi, A. M., Alzahrani, F., Alshehri, E. A., Alshehri, A. M., Sheerah, H. A., Abdelaal, A., Sah, R., Rodriguez-Morales, A.	Knowledge and Attitude Regarding Monkeypox Virus among Physicians in Saudi Arabia: A Cross-Sectional Study	https://doi.org/10.3390/vaccines10122099	Vaccines	2022	Cross-sectional	Selected group of users (e.g. nurses, volunteers)	The aim was to assess knowledge and attitudes toward mpox among physicians in Saudi Arabia. An analytical cross-sectional study was conducted among physicians in Saudi Arabia from 26 March 2022 to 27 May 2022. The participants were invited to participate in the questionnaire using Google Template, and they were approached using social media platforms (WhatsApp and Twitter).	Sample size justified and satisfactory (**1 POINT)	We calculated the sample size by using the Raosoft calculator. We determined the sample size based on recent data, estimating the total number of physicians in Saudi Arabia to be 114,000 [20]. Since no previous studies in Saudi Arabia examined physicians’ knowledge of monkeypox, a conservative estimate of 50 percent was used. The minimum sample size required for a 95% confidence interval with a m…	Comparability between included and non-included subjects not established and not satisfactory	Not reported	Study controls for age and sex (**1 POINT)	Study controlled for age and gender as it was statistically significant (p<0.05) in the univariate model.	Study controls for other factors (e.g. race, ethnicity, SES) (**1 POINT)	Study also corrected for work sector (e.g., private) and information on hmpx during medical school or residency years education as they were significant (p<0.05) in the univariate analyses.			Self-report (**1 POINT)	Self-reported outcomes for knowledge	Statistical test used was clearly described and appropriate, and the measurement of the association was presented with confidence interval and p-value (**1 POINT)	Frequency distribution was performed for categorical variables expressed in numbers and percentages. This was an exploratory study. Therefore, we used the mean score of 14 as a cut-off point; a mean score of 14 or above was considered high, while less than 14 was considered low. Pearson’s Chi-squared test was used to compare response variables and explanatory variables. The associations between o…	5
Wang, Haoyi, 'Abreu de Paulo, Kennedy J. I., Gultzow, Thomas, Zimmermann, Hanne M. L., Jonas, Kai.	Monkeypox self-diagnosis abilities, determinants of vaccination intention and self-isolation intention after diagnosis among MSM in the Netherlands	http://europepmc.org/abstract/PPR/PPR525779 https://doi.org/10.1101/2022.07.29.22278167	medRxiv	2022	Cross-sectional	Somewhat representative of the average in the target population	Study focused on vaccine intention and self isolation in MSM. They conducted an online survey among MSM using a cohort established in 2017 (n=257), along with recruitment of MSM on a gay online dating app (n=137) in the first half of July 2022.	Sample size not justified or reported	Not reported	Comparability between included and non-included subjects not established and not satisfactory	Not reported	Study controls for age and sex (**1 POINT)	Focused on MSM population so sex was not controlled for. Self isolation outcome: Controlled for age only as variables p<0.1 were retained in the analysis.	Study controls for other factors (e.g. race, ethnicity, SES) (**1 POINT)	Self isolation outcome: Controlled for age, relationship status, education, employment status, migration status and psycosocial determinants (perceived problematic consequences of mpox). Vaccination intention outcome: relationship status, employment status, behavioural determinants (number of sex partners in the previous 6 months, PrEP use status, erectile dysfunction medication use in the previo…			Self-report (**1 POINT)	Online survey on vaccination intention and self-isolation intention.	Statistical test used was clearly described and appropriate, and the measurement of the association was presented with confidence interval and p-value (**1 POINT)	We conducted univariable logistic modelling with each of the selected determinants to investigate potential correlations with being extremely likely to get vaccinated. We retained all determinants with p<0.10 in the multivariable model, given the relatively small sample size (see Table 3 for included determinants and models’ details). In a sensitivity analysis, we combined somewhat- and extremely…	4
Wang, H., 'Abreu de Paulo, K. J. I., Gültzow, T., Zimmermann, H. M. L., Jonas, K. J.	Monkeypox self-diagnosis abilities, determinants of vaccination and self-isolation intention after diagnosis among MSM, the Netherlands, July 2022	https://www.eurosurveillance.org/content/10.2807/1560-7917.ES.2022.27.33.2200603	Eurosurveillance	2022	Cross-sectional	Somewhat representative of the average in the target population	This study evaluated vaccination and self-isolation in MSM in Netherlands. We conducted an online survey among MSM using a cohort established in 2017 [5] (n=257), along with recruitment of MSM on a gay online dating app (n=137) in the first half of July 2022, before the start of targeted monkeypox vaccination in the Netherlands.	Sample size not justified or reported	Not reported	Comparability between included and non-included subjects not established and not satisfactory	Not reported	Study controls for age and sex (**1 POINT)	Focused on MSM population so sex was not controlled for. Self isolation outcome: Controlled for age (> 45) only as p<0.1 in the univariate analysis.	Study controls for other factors (e.g. race, ethnicity, SES) (**1 POINT)	Focused on MSM population so sex was not controlled for. Self isolation outcome: Controlled for age, relationship status, education, employment status, migration status, psychosocial determinants (perceived problematic consequences of mpox). Vaccination intention outcome: relationship status, employment status, behavioural determinants (number of sex partners in the previous 6 months, PrEP use st…			Self-report (**1 POINT)	Survey conducted online about vaccination intention and self-isolation.	Statistical test was not appropriate, not described or incomplete.	Not reported but presented 95% CI, pvalues and odds ratios for outcomes.	3
Wang, Haoyi, 'Abreu de Paulo, Kennedy J. I., Gulzow, Thomas, Zimmermann, Hanne M. L., Jonas, Kai.	Brief report: Determinants of potential sexual activity reduction in the face of the Monkeypox epidemic	http://europepmc.org/abstract/PPR/PPR526827 https://doi.org/10.1101/2022.08.01.22278287	medRxiv	2022	Cross-sectional	Somewhat representative of the average in the target population	Study focused on willingness to reduce number of sexual partners and activities among MSM. Recruited 394 MSM using a cohort established in 2017 (n=257), along with recruitment of MSM on a gay online dating app (n=137) in the first half of July 2022.	Sample size not justified or reported	Not reported	Comparability between included and non-included subjects not established and not satisfactory	Not reported	Study controls for age and sex (**1 POINT)	Reduction of sex partners (definitely vs rest of scale) outcome adjusted for age only p<0.1 variables in the univariate analysis was retained in the multivariate model.	Study controls for other factors (e.g. race, ethnicity, SES) (**1 POINT)	Focused on MSM population and gender not adjusted for. Reduction of sex partners (probably or definitely vs rest of scale) outcome: Relationship status, education, employment, residence, behavioural determinants (number of sex partners in the previous 6 months, PrEP use status, ever used any type of substances in the previous 6 months, erectile dysfunction medication use in the previous 6 month),…			Self-report (**1 POINT)	Online survey using a 5 point Likert scale reduction in sexual partners.	Statistical test used was clearly described and appropriate, and the measurement of the association was presented with confidence interval and p-value (**1 POINT)	We conducted two multivariable logistic regression analyses with socio-demographic, behavioural, and psychosocial determinants for each endpoint. First, we conducted an univariable logistic model with each of the selected determinants to investigate potential correlations with the intention to have fewer partners/less sex given the monkeypox epidemic. All determinants with p<0.10 were retained in…	4
Haoyi Wang, Kennedy J. I. d’Abreu de Paulo, Thomas Gültzow, Hanne M. L. Zimmermann & Kai. J. Jonas.	Brief Report: Determinants of Potential Sexual Activity Reduction in the Face of the Mpox Epidemic	https://doi.org/10.1007/s12529-023-10252-4	International Journal of Behavioral Medicine	2024	Cross-sectional	Somewhat representative of the average in the target population	We conducted an online survey among 394 MSM using a cohort established in 2017 (n=257), along with recruitment of MSM on a gay online dating app (n=137) in the first half of July 2022… Our sample cannot be interpreted as representative for the whole population of MSM in the Netherlands or beyond, but on the positive end, our sample constitutes a snapshot of a population severely affected by mpox …	Sample size not justified or reported	Sample size not justified	Comparability between included and non-included subjects not established and not satisfactory	Comparability between included and non-included subjects not established.	Study controls for age and sex (**1 POINT)	Variables included in multivariable model: age >45, education, relationship status, substance use in past 6 months. Only men participated in this study, so sex was controlled for.	Study controls for other factors (e.g. race, ethnicity, SES) (**1 POINT)	Variables included in multivariable model: age >45, education, relationship status, substance use in past 6 months. Only men participated in this study, so sex was controlled for.			Self-report (**1 POINT)	Participants' intentions were assessed through an online self-report survey.	Statistical test used was clearly described and appropriate, and the measurement of the association was presented with confidence interval and p-value (**1 POINT)	We conducted two multivariable logistic regression analyses with socio-demographic, behavioural, and psychosocial determinants for each endpoint. First, we conducted an univariable logistic model with each of the selected determinants to investigate potential correlations with the intention to have fewer partners/less sex given the mpox epidemic. All determinants with p<0.10 were retained in the …	4
Aljamaan, Fadi, Alenezi, Shuliweeh, Alhasan, Khalid, Saddik, Basema, Alhaboob, Ali, Altawil, Esraa, Alshahrani, Fatimah, Alrabiaah, Abdulkarim, Alaraj, Ali, Alkriadees, Khaled, Alshammari, Yousef, Alharbi, Homood, Jamal, Amr, Halwani, Rabih, AlZamil, Fahad, Al-Subaie, Sarah, Barry, Mazin, Memish, Ziad, Al-Tawfiq, Jaffar, Temsah, Mohamad-Hani.	Healthcare workers’ worries and Monkeypox vaccine advocacy during the first month of the WHO Monkeypox alert: Cross-sectional survey in Saudi Arabia	http://europepmc.org/abstract/PPR/PPR526820 https://doi.org/10.1101/2022.08.02.22278317	medRxiv	2022	Cross-sectional	Selected group of users (e.g. nurses, volunteers)	Study focus is on healthcare workers in Saudi Arabia. A national cross-sectional survey was conducted between May 27 and June 10, 2022, in Saudi Arabia in healthcare workers. Participants were invited by convenience sampling techniques through various social media platforms (Twitter and WhatsApp groups) and email lists. Participants were asked to complete the online survey through the SurveyMonke…	Sample size not justified or reported	Not reported	Comparability between included and non-included subjects not established and not satisfactory	Not reported					Not reported or no factors controlled for	A multivariate logistic regression model was conducted but the study did not report what variables were controlled for.	Self-report (**1 POINT)	Self-reported survey about worries from mpox and other characteristics.	Statistical test used was clearly described and appropriate, and the measurement of the association was presented with confidence interval and p-value (**1 POINT)	Means and standard deviations were used to describe continuous variables and frequencies and percentages for categorically measured variables. The histogram and the Kolmogorov-Smirnove test were applied to test the assumption of normality, and the Levene's test was used to test the homogeneity of variance statistical assumption. Cronbach's alpha test was used to assess the internal consistency of…	2
Aljamaan, F., Alenezi, S., Alhasan, K., Saddik, B., Alhaboob, A., Altawil, E. S., Alshahrani, F., Alrabiaah, A., Alaraj, A., Alkriadees, K., Alshamlani, Y., Alharbi, H., Jamal, A., Halwani, R., AlZamil, F., Al-Subaie, S., Barry, M., Memish, Z. A., Al-Tawfiq, J., Temsah, M. H.	Healthcare Workers’ Worries and Monkeypox Vaccine Advocacy during the First Month of the WHO Monkeypox Alert: Cross-Sectional Survey in Saudi Arabia	https://doi.org/10.3390/vaccines10091408	Vaccines	2022	Cross-sectional	Selected group of users (e.g. nurses, volunteers)	An online survey of healthcare workers in the Kingdom of Saudi Arabia (KSA) was conducted over ten days (from 27 May–5 June 2022). Participants were invited, by convenience sampling techniques, through various social media platforms (Twitter and WhatsApp groups) and email lists. Participants were invited to complete the online survey through the SurveyMonkey© platform.	Sample size justified and satisfactory (**1 POINT)	Assuming 50% of the sample will demonstrate sufficient knowledge about Monkeypox, the minimum desired sample size required to detect the true proportion of participants, with the outcome of 95% confidence and a margin of error of 5%, was estimated to be equal to 384 subjects; however, the achieved sample size was 1130.	Comparability between included and non-included subjects not established and not satisfactory	Not reported					Not reported or no factors controlled for	A multivariate logistic regression model was conducted but the study did not report what variables were controlled for.	Self-report (**1 POINT)	Self-reported survey asking about worries on mpox, infection status, vaccination.	Statistical test used was clearly described and appropriate, and the measurement of the association was presented with confidence interval and p-value (**1 POINT)	Means and standard deviations were used to describe continuous variables, frequencies and percentages for categorically measured variables. The histogram and the Kolmogorov-Smirnov test were applied to test the assumption of normality, and Levene’s test was used to test the homogeneity of variance statistical assumption. Cronbach’s alpha test was used to assess the internal consistency of the mea…	3
Ahmed, Sirwan Khalid, Abdulqadirb, Salar Omar, Omar, Rukhsar Muhammad, Essa, Rawand Abdulrahman, Hussein, Safin Hassan, Khdir, Awat Alla, Abdulla, Araz Qadir.	Study of knowledge, attitude and anxiety in Kurdistan-region of Iraqi population during the monkeypox outbreak in 2022	http://europepmc.org/abstract/PPR/PPR532140 https://doi.org/10.21203/rs.3.rs-1961934/v1	Research Square	2022	Cross-sectional	Somewhat representative of the average in the target population	Participants living in the Kurdistan-region of Iraq, aged 18 years or older, and understanding the content of the questionnaires were prompted to fill out the online survey. The online survey was administered via Google forms and was distributed via Facebook, WhatsApp, Twitter, and email lists.	Sample size justified and satisfactory (**1 POINT)	The sample size was computed, keeping the confidence interval at 95%, with an estimated 50% response distribution and a margin of error of 5%. The required minimum sample size was determined to be 382 individuals, with a total population of 5.2 million.	Comparability between included and non-included subjects not established and not satisfactory	Not reported					Not reported or no factors controlled for	Not reported	Self-report (**1 POINT)	Survey that was self-reported for knowledge, attitude, and anxiety levels of the general population.	Statistical test used was clearly described and appropriate, and the measurement of the association was presented with confidence interval and p-value (**1 POINT)	Percentages and frequencies were used to describe categorical data, whereas mean and standard deviation were used to characterize continuous variables.	3
Ahmed, S. K., Abdulqadir, S. O., Omar, R. M., Abdullah, A. J., Rahman, H. A., Hussein, S. H., Mohammed Amin, H. I., Chandran, D., Sharma, A. K., Dhama, K., Sallam, M., Harapan, H., Salari, N., Chakraborty, C., Abdulla, A. Q.	Knowledge, Attitude and Worry in the Kurdistan Region of Iraq during the Mpox (Monkeypox) Outbreak in 2022: An Online Cross-Sectional Study	https://doi.org/10.3390/vaccines11030610	Vaccines	2023	Cross-sectional	Somewhat representative of the average in the target population	Study aims to look at the general populations knowledge, attitudes and worry in Kurdistan region of Iraq and the authors included participants >18 years in all provinces in the Kurdistan region. The Google Form survey was distributed via Facebook, WhatsApp, Twitter, and email lists.	Sample size justified and satisfactory (**1 POINT)	The sample size was computed using the confidence interval at 95%, with an estimated 50% response distribution and a margin of error of 5%. The required minimum sample size was determined to be 382 individuals, with a total population of Kurdistan-region was 5.2 million.	Comparability between included and non-included subjects not established and not satisfactory		Study controls for age and sex (**1 POINT)	Knowledge outcome: Adjusted for age (18-27 and 28-37 age groups), gender; Positive attitude outcome: Adjusted for age (18-27 and 28-47 age groups), gender; High level of worry outcome: Adjusted for gender only as age was P<0.25 in univariate model.	Study controls for other factors (e.g. race, ethnicity, SES) (**1 POINT)	Knowledge outcome: Adjusted for marital status (single), religion (Christian, Muslim), educational level (can write and read, secondary and high school, diploma, bachelor), residence (Sulaymaniyah); Positive attitude outcome: Adjusted for marital status, education level (bachelor), residence (Sulaymaniyah); High level of worry outcome: Adjusted for marital status, religion (Christian), education …			Self-report (**1 POINT)	Self-reported survey for knowledge, attitude and worry	Statistical test used was clearly described and appropriate, and the measurement of the association was presented with confidence interval and p-value (**1 POINT)	Percentages and frequencies were used to describe categorical data, whereas mean and standard deviation were used to characterize continuous variables.	5

## Sheet: Case series QA
Author	Title	URL	Preprint Server or Journal	Year	What is the study design? Note: If you disagree with the study design label, please notify project leads and do NOT proceed to the quality assessment until study design has been verified.	Were there clear criteria for inclusion in the case series?	Was the condition measured in a standard, reliable way for all participants included in the case series?	Were valid methods used for identification of the condition for all participants included in the case series? Note: If existing definitions or diagnostic criteria were used to assess outcomes, the answer is likely yes. If observer-reported or self-reported scales were used, the risk of over- or under-reporting is increased, and objectivity is compromised.	Did the case series have consecutive inclusion of participants?	Did the case series have complete inclusion of participants?	Was there clear reporting of the demographics of the participants in the study?	Was there clear reporting of clinical information of the participants? Note: Clinical information includes disease status, comorbidities, previous interventions/treatment, diagnostic test results, etc.	Were the outcomes or follow up results of cases clearly reported?	Was there clear reporting of the presenting site(s)/clinic(s) demographic information?	Was statistical analysis appropriate?	Comments
Pittman, Phillip R., Martin, James W., Kingebeni, Placide Mbala, Tamfum, Jean-Jacques Muyembe, Wan, Qingwen, Reynolds, Mary G., Quinn, Xiaofei, Norris, Sarah, Townsend, Michael B., Satheshkumar, Panayampalli S., Soltis, Bryony, Honko, Anna, Güereña, Fernando B., Korman, Lawrence, Huggins, John W., The Kole Human Monkeypox Infection Study, Group.	Clinical characterization of human monkeypox infections in the Democratic Republic of the Congo	https://www.medrxiv.org/content/10.1101/2022.05.26.22273379v1	medRxiv	2022	Case series	Yes	Yes	Yes	Unclear	Unclear	Yes	Yes	Yes	Yes	Yes	Did not report sexuality, seems like all patients who fit inclusion were given option to participate
Pittman, P. R., Martin, J. W., Kingebeni, P. M., Tamfum, J. M., Mwema, G., Wan, Q., Ewala, P., Alonga, J., Bilulu, G., Reynolds, M. G., Quinn, X., Norris, S., Townsend, M. B., Satheshkumar, P. S., Wadding, J., Soltis, B., Honko, A., , F. B., Korman, L., Patterson, K., Schwartz, D. A., Huggins, J. W.	Clinical characterization and placental pathology of mpox infection in hospitalized patients in the Democratic Republic of the Congo	https://journals.plos.org/plosntds/article?id=10.1371/journal.pntd.0010384	PLOS Neglected Tropical Diseases	2023	Case series	Yes	Yes	Yes	Unclear	Unclear	Yes	Yes	Yes	Yes	Yes
Girometti, Nicolo, Byrne, Ruth, Bracchi, Margherita, Heskin, Joseph, McOwan, Alan, Tittle, Victoria, Gedela, Keerti, Scott, Christopher, Patel, Sheel, Gohil, Jesal, Nugent, Diarmuid, Suchak, Tara, Dickinson, Molly, Feeney, Margaret, Mora-Peris, Borja, Stegmann, Katrina, Davies, Gary, Moore, Luke SP, Mughal, Nabeela, Asboe, David, Boffito, Marta, Jones, Rachael, Whitlock, Gary.	Epidemiological Characteristics and Clinical Features of Confirmed Human Monkeypox Virus Cases in Individuals Attending a Sexual Health Centre in London, United Kingdom	https://papers.ssrn.com/sol3/papers.cfm?abstract_id=4125251	SSRN	2022	Case series	Yes	Yes	Yes	Yes	Yes	Yes	Yes	Yes	Yes	Not applicable
Girometti, N., Byrne, R., Bracchi, M., Heskin, J., McOwan, A., Tittle, V., Gedela, K., Scott, C., Patel, S., Gohil, J., Nugent, D., Suchak, T., Dickinson, M., Feeney, M., Mora-Peris, B., Stegmann, K., Plaha, K., Davies, G., Moore, L. S. P., Mughal, N., Asboe, D., Boffito, M., Jones, R., Whitlock, G.	Demographic and clinical characteristics of confirmed human monkeypox virus cases in individuals attending a sexual health centre in London, UK: an observational analysis	https://doi.org/10.1016/S1473-3099(22)00411-X	The Lancet Infectious Diseases	2022	Case series	Yes	Yes	Yes	Yes	Yes	Yes	Yes	Yes	Yes	Not applicable
Noe, Sebastian, Zange, Sabine, Seilmaier, Michael.	Clinical and virological features of first human Monkeypox cases in Germany	https://www.researchsquare.com/article/rs-1725831/v1	Research Square	2022	Case series	No	Yes	Yes	Yes	No	Yes	Yes	Yes	Yes	Not applicable
Noe, S., Zange, S., Seilmaier, M., Antwerpen, M. H., Fenzl, T., Schneider, J., Spinner, C. D., Bugert, J. J., Wendtner, C. M., Wölfel, R.	Clinical and virological features of first human monkeypox cases in Germany	https://doi.org/10.1007/s15010-022-01874-z	Infection	2022	Case series	No	Yes	Yes	Yes	No	Yes	Yes	Yes	Yes	Not applicable
Patalon, Tal, Perez, Galit, Melamed, Guy.	Monkeypox infection in a developed country: A Case Report	https://www.researchsquare.com/article/rs-1830764/v1	Research Square	2022	Case series	No	No	Yes	No	No	Yes	Yes	Yes	No	Not applicable
Patalon, T., Perez, G., Melamed, G., Wolf, T., Gazit, S.	Mpox Infection in a Developed Country: A Case Report	https://doi.org/10.3390/tropicalmed8010015	Tropical Medicine and Infectious Disease	2023	Case series	No	Yes	Yes	No	No	Yes	Yes	Yes	No	Not applicable	Only reported gender and age range for demographics.
Tarín-Vicente, Eloy José, Agud-Dios, Manuel, Alemany, Andrea, Ubals, Maria, Suñer, Clara, Antón, Andrés, Ar, o, Maider, Arroyo-Andrés, Jorge, Calderón-Lozano, Lorena, Casañ, Cristina, Cabrera, José Miguel, Coll, Pep, Descalzo, Vicente, Dolores Folgueira, María, García-Pérez, Jorge N., Gil-Cruz, Elena, González-Rodríguez, Borja, Gutiérrez-Collar, Christian, Hernández-Rodríguez, Águeda, López-Roa, …	Clinical Presentation and Virological Assessment of Confirmed Human Monkeypox Virus Cases in Spain : A Prospective Cohort Study	https://papers.ssrn.com/sol3/papers.cfm?abstract_id=4162718	SSRN	2022	Case series	Yes	Yes	Yes	Yes	Yes	Yes	Yes	Yes	Yes	Yes
Tarín-Vicente, E. J., Alemany, A., Agud-Dios, M., Ubals, M., Suñer, C., Antón, A., Arando, M., Arroyo-Andrés, J., Calderón-Lozano, L., Casañ, C., Cabrera, J. M., Coll, P., Descalzo, V., Folgueira, M. D., García-Pérez, J. N., Gil-Cruz, E., González-Rodríguez, B., Gutiérrez-Collar, C., Hernández-Rodríguez, Á., López-Roa, P., e Los Ángeles Meléndez, M., Montero-Menárguez, J., Muñoz-Gallego, I., Pale…	Clinical presentation and virological assessment of confirmed human monkeypox virus cases in Spain: a prospective observational cohort study	https://doi.org/10.1016/S0140-6736(22)01436-2	Lancet	2022	Case series	Yes	Yes	Yes	Yes	Yes	Yes	Yes	Yes	Yes	Yes
Thy, Michael, Peiffer-Smadja, Nathan, Mailhe, Morgane, Kramer, Laura, Ferré, Valentine Marie, Houhou-Fidouh, Nadhira, Tarhini, Hassan, Bertin, Chloé, Beaumont, Anne-Lise, Garé, Mathilde, Pluart, Diane Le, Perrineau, Ségolène, Rahi, Mayda, Deconinck, Laurène, Phung, Bao, Mollo, Bastien, Cortier, Marie, Cresta, Mélanie, Clémentine,De La Porte Des Vaux, Joly, Véronique, Lariven, Sylvie, Somarriba, C…	Breakthrough infections after post-exposure vaccination against Monkeypox	https://www.medrxiv.org/content/10.1101/2022.08.03.22278233v1	medRxiv	2022	Case series	Yes	Yes	Yes	Yes	Yes	Yes	Yes	Yes	Yes	Not applicable
Thy, M., Peiffer-Smadja, N., Mailhe, M., Kramer, L., Ferré, V. M., Houhou, N., Tarhini, H., Bertin, C., Beaumont, A. L., Garé, M., Le Pluart, D., Perrineau, S., Rahi, M., Deconinck, L., Phung, B., Mollo, B., Cortier, M., Cresta, M., C.,De La Porte Des Vaux, Joly, V., Lariven, S., Rioux, C., Somarriba, C., Lescure, F. X., Charpentier, C., Yazdanpanah, Y., Ghosn, J.	Breakthrough Infections after Postexposure Vaccination against Mpox	doi.org/10.1056/NEJMc2211944	The New England Journal of Medicine	2022	Case series	Yes	Yes	Yes	Yes	Yes	Yes	Yes	Yes	Yes	Not applicable
Yadav, Pragya, Reghukumar, Aravind, Sahay, Rima, K, Sudeep, Shete, Anita, Raman, Aruna, Vk, Pramod, Abraham, Priya, Benson, Reshma, Sm, Sarin, Mohandas, Sreelekshmy, Patil, Deepak, Kumar, Abhinendra, Gupta, Nivedita, George, Anuja Elizabeth, Vijay, Neetu, U, Anuja, Suresh, Manjusree, A, Ramiz Raja, Sapkal, Gajanan, Ravindranath, Manasi, Sreeniva, Sreenath, James, Preethi, Mk, Shaj.	First two cases of Monkeypox virus infection in travellers returned from UAE to India, July 2022	https://www.researchsquare.com/article/rs-1927719/v1	Research Square	2022	Case series	No	Yes	Yes	Yes	No	Yes	Yes	Yes	Yes	Not applicable
Yadav, P. D., Reghukumar, A., Sahay, R. R., K, S., Shete, A. M., Raman, A., Vk, P., Abraham, P., Benson, R., Sm, S., Mohandas, S., Patil, D. Y., Kumar, A., Gupta, N., George, A. E., Vijay, N., U, A., Suresh, M., A, R. R., Sapkal, G. N., Ravindranath, M., Sreenivasan, S., James, P., Mk, S.	First two cases of Monkeypox virus infection in travellers returned from UAE to India, July 2022	https://doi.org/10.1016/j.jinf.2022.08.007	Journal of Infection	2022	Case series	No	Yes	Yes	Yes	No	Yes	Yes	Yes	Yes	Not applicable

## Sheet: Surveillance data analyses QA
Author	Title	URL	Preprint Server or Journal	Year	What is the study design? Note: If you disagree with the study design label, please notify project leads and do NOT proceed to the quality assessment until study design has been verified.	Was the sample frame appropriate to address the target population? Note: The sample frame is the source from which the study participants were drawn.	Were study participants sampled in an appropriate way?	Were the study subjects and the setting described in detail?	Was the data analysis conducted with sufficient coverage of the identified sample?	Were valid methods used for the identification of the condition?	Was the condition measured in a standard, reliable way for all participants?	Was there appropriate statistical analysis?	Was the response rate adequate, and if not, was the low response rate managed appropriately? Note: For studies using surveillance data on mpox cases to estimate incubation period, “response rate” refers to the proportion of cases that had complete data collected and were used in analysis.	Comments
Miura, Fuminari, van Ewijk, Catharina Else, Backer, Jantien A., Xiridou, Maria, Franz, Eelco, e Coul, Eline Op, Brandwagt, Diederik, van Cleef, Brigitte, van Rijckevorsel, Gini, Swaan, Corien, van den Hof, Susan, Wallinga, Jacco.	The incubation period for monkeypox cases confirmed in the Netherlands, May 2022	https://www.medrxiv.org/content/10.1101/2022.06.09.22276068v1	medRxiv	2022	Surveillance data analysis	Yes	Yes	No	Unclear	Yes	Yes	Yes	Unclear	Response rate = 18/31
Miura, F., van Ewijk, C. E., Backer, J. A., Xiridou, M., Franz, E., Op de Coul, E., Brandwagt, D., van Cleef, B., van Rijckevorsel, G., Swaan, C., van den Hof, S., Wallinga, J.	Estimated incubation period for monkeypox cases confirmed in the Netherlands, May 2022	https://doi.org/10.2807/1560-7917.ES.2022.27.24.2200448	Eurosurveillance	2022	Surveillance data analysis	Yes	Yes	No	Unclear	Yes	Yes	Yes	Unclear	Response rate = 18/31
Charniga, Kelly, Masters, Nina B., Slayton, Rachel B., Gosdin, Lucas, Minhaj, Faisal S., Philpott, David, Smith, Dallas, Gearhart, Shannon, Alvarado-Ramy, Francisco, Brown, Clive, Waltenburg, Michelle A., Hughes, Christine M., Nakazawa, Yoshinori.	Estimating the incubation period of monkeypox virus during the 2022 multi-national outbreak	https://www.medrxiv.org/content/10.1101/2022.06.22.22276713v1	medRxiv	2022	Surveillance data analysis	Yes	Yes	No	Unclear	Yes	Yes	Yes	Unclear
de Jonge, Eline, Peterse, Céline, Koelewijn, Jaap, van der Drift, Anne-Merel, van der Beek, Rudolf, Nagelkerke, Erwin, Lodder, Willemijn.	The Detection of Monkeypox Virus DNA in Wastewater Samples in the Netherlands	https://papers.ssrn.com/sol3/papers.cfm?abstract_id=4168974	SSRN	2022	Surveillance data analysis	Yes	Yes	Yes	Unclear	Yes	Yes	Not applicable	Not applicable
de Jonge, E. F., Peterse, C. M., Koelewijn, J. M., van der Drift, A. R., van der Beek, Rfhj, Nagelkerke, E., Lodder, W. J.	The detection of monkeypox virus DNA in wastewater samples in the Netherlands	https://doi.org/10.1016/j.scitotenv.2022.158265	Science of The Total Environment	2022	Surveillance data analysis	Yes	Yes	Yes	Unclear	Yes	Yes	Not applicable	Not applicable
Wurtzer, Sebastien, Levert, Morgane, Dhenain, Eloise, Boni, Mickael, Tournier, Jean Nicolas, Londinsky, Nicolas, Lefranc, Agnès, Ferraris, Olivier, Moulin, Laurent, Obepine, S. I. G.	First detection of Monkeypox virus genome in sewersheds in France	https://www.medrxiv.org/content/10.1101/2022.08.18.22278938v1	medRxiv	2022	Surveillance data analysis	Yes	Unclear	No	Unclear	Yes	Yes	Not applicable	Not applicable
Wurtzer, S., Levert, M., Dhenain, E., Boni, M., Tournier, J. N., Londinsky, N., Lefranc, A., Ferraris, O., Moulin, L.	First Detection of Monkeypox Virus Genome in Sewersheds in France: The Potential of Wastewater-Based Epidemiology for Monitoring Emerging Disease	https://doi.org/10.1021/acs.estlett.2c00693	Environmental Science and Technology Letters	2022	Surveillance data analysis	Yes	Unclear	No	Unclear	Yes	Yes	Not applicable	Not applicable

## Sheet: DTA QA
																							RISK OF BIAS				APPLICABILITY CONCERNS
Author	Title	URL	Preprint Server or Journal	Year	What is the study design? Note: If you disagree with the study design label, please notify project leads and do NOT proceed to the quality assessment until study design has been verified.	Describe methods of patient selection:	Describe the index test and how it was conducted and interpreted:	Describe the reference standard and how it was conducted and interpreted:	Describe any patients who did not receive the index test(s) and/or reference standard or who were excluded from the 2x2 table (refer to flow diagram):	Describe included patients (prior testing, presentation, use of index test and setting):	Describe the time interval and any interventions between index test(s) and reference standard:	Was a consecutive or random sample of patients enrolled?	Were the index test results interpreted without knowledge of the results of the reference standard?	Is the reference standard likely to correctly classify the target condition?	Was there an appropriate interval between index test(s) and reference standard?	Was a case-control design avoided?	If a threshold was used, was it pre-specified?	Were the reference standard results interpreted without knowledge of the results of the index test?	Did all patients receive a reference standard?	Did the study avoid inappropriate exclusions?	Did all patients receive the same reference standard?	Were all patients included in the analysis?	Could the selection of patients have introduced bias?	Could the conduct or interpretation of the index test have introduced bias?	Could the reference standard, its conduct, or interpretation have introduced bias?	Could the patient flow have introduced bias?	Are there concerns that the included patients do not match the review question?	Are there concerns that the index test, its conduct, or interpretation differ from the review question?	Are there concerns that the target condition as defined by the reference standard does not match the review question?
Nörz, Dominik, Tang, Hui Ting, Emmerich, Petra, Giersch, Katja, Fischer, Nicole, Addo, Marylyn M., Aepfelbacher, Martin, Pfefferle, Susanne, Lütgehetmann, Marc	Rapid adaptation of established high-throughput molecular testing infrastructure for detection of monkeypoxvirus	http://medrxiv.org/content/early/2022/06/07/2022.06.05.22276011.abstract	medRxiv	2022	Diagnostic test accuracy	1. Analytical performance: standardized samples 2. Clinical performance: unknown how the 72 samples were selected.	1 & 2) Multiplex assay: a dual-target approach was chosen, with one assay targeting a conserved sequence of the orthopoxvirus genus, not including variola major/minor (Li et al, viral gene: E9L; Target-1: “NVAR” (7)) and the other a sequence specific for monkeypoxvirus (Shchelkunov et al. viral gene: B7R, Target-2: “MPOX” (8)). The cobas 5800/6800/8800 systems use a spike-in RNA full-process cont…	2) the LightMix Modular Orthopoxvirus assay (RUO; TibMol-biol, Berlin, Germany) was used as reference test	2) All 72 included samples were tested by both tests, but there is no information on how those samples were selected. Also no information on order of tests or blinding of personal running the tests.	1. Analytical performance: lab culture / standardized. AND a set of clinical samples, reference material and external quality controls of a range of bloodborne and respiratory pathogens was tested with the assay. 2. Clinical performance: 72 clinical samples were tested with both assays, consisting of respiratory, skin and genital swabs. Of these, six samples were positive for monkeypoxvirus-DNA, …	2) Assume short and run on same sample, but this is not explicitly stated.	No	Unclear	Unclear	Yes	Yes	Unclear	Unclear	Yes	Unclear	Yes	Yes	High	Unclear	Unclear	Low	Low	Low	Low
Nörz, D., Tang, H. T., Emmerich, P., Giersch, K., Fischer, N., Schmiedel, S., Addo, M. M., Aepfelbacher, M., Pfefferle, S., Lütgehetmann, M.	Rapid Adaptation of Established High-Throughput Molecular Testing Infrastructure for Monkeypox Virus Detection	https://doi.org/10.3201/eid2809.220917	Emerg Infect Dis	2022	Diagnostic test accuracy	1) Analytical was mpox reference material 2) clinical samples were from clinical remnant swabs In total, we tested 67 clinical samples consisting of respiratory, skin, and genital swab samples with both assays. Of those samples, 11 were positive for MPXV DNA, which we obtained from 2 confirmed clinical cases in Hamburg, Germany. We analyzed 33 consecutive clinical samples from the same 2 patients…	We adapted 2 published quantitative PCRs for use as a dual-target monkeypox virus test on widely used automated high-throughput PCR systems. We modified and optimized all assays for use on cobas 5800, 6800, and 8800 systems, including 2′O-methyl-RNA-modified primers and internal quenchers for TaqMan probes, as previously described (11).	RUO LightMix Modular Orthopoxvirus assay as reference test, which we performed according to manufacturer’s recommendation by using the MagNA-pure96 system with 200-µL extraction volume. *research use only PCR kit	both run on all samples.	2 confirmed clinical cases in Hamburg, Germany. We analyzed 33 consecutive clinical samples from the same 2 patients and 2 additional cases by using the duplex assay	Run around the same time.	Unclear	Yes	Unclear	Yes	Unclear	Yes	Unclear	Yes	Unclear	Yes	Yes	Unclear	Low	Unclear	Low	Low	Low	Unclear
Wawina-Bokalanga, Tony, Sklenovska, Nikola, Vanmechelen, Bert, Bloemen, Mandy, Vergote, Valentijn, Laenen, Lies, André, Emmanuel, Van Ranst, Marc, Muyembe-Tamfum, Jean, Maes, Piet	An accurate and rapid Real-time PCR approach for human Monkeypox virus diagnosis	http://medrxiv.org/content/early/2022/06/23/2022.06.23.22276033.abstract	medRxiv	2022	Diagnostic test accuracy	1. 5 samples from 2016 DRC were used. 2. Samples, collected in May 2022, from pox-like lesions of 5 mpox suspected patients in Belgium. (abstract says 5/10 samples were mpox positive from current outbreak, but this is not presented in the paper)	AB™ 7500 Fast Real-Time PCR system. Selection of MPXV-specific primers and hybridization probes was performed based on the sequence of a selection of MPXV genomes from the Central Africa clade.	Current standard, Viral DNA was extracted using MagMax viral pathogen II nucleic acid isolation kit for KingFisherTM Flex system (ThermoFisher). PCR amplification was conducted on QuantStudioTM 7 Flex Real-Time PCR System. Reactions were performed using a 20 µl reaction mixture 5 µL TaqMan™ Fast Virus 1-Step Master Mix (Applied Biosystems, Cat 4444434), 900 nM of each forward and reverse primers,…	all included	not discussed - just that the 5 cases had pox-like lesions and were tested.	tests conducted at the same time.	Yes	Unclear	Unclear	Yes	Yes	Yes	Unclear	Yes	Yes	Yes	Yes	Low	Unclear	Unclear	Low	Low	Low	Low
Ali, Shams Nafisa, Ahmed, Tazuddin, Paul, Joydip	Monkeypox Skin Lesion Detection Using Deep Learning Models: A Feasibility Study	https://arxiv.org/abs/2207.03342	ArXiv	2022	Diagnostic test accuracy	Publicly available skin lesion images were identified from web searches for images from case reports etc. of mpox (102) and other lesions e.g. measles and chickenpox (126) for a total of 228 images that were used in the dataset. NOTE case reports are likely interesting/extreme cases and may not include a complete range of lesions for the diseases used in the dataset, particularly given the images…	Three well-known CNN architectures namely, VGG16, ResNet50 and inceptionV3, pretrained on the ImageNet dataset. These models are chosen as they have demonstrated excellent classification performance across different fields of computer vision, including medical images through transfer learning. We also implement an ensemble of the 3 models by employing majority voting. Based on averaged performanc…	There is no information on the confirmation of the disease for the case that was the source of the image used in the dataset. They did verify images with Google's reverse image search and cross-referenced them with other sources. It can only be assumed that the images in the dataset were from cases that had confirmed disease (ie the virus had been detected and confirmed by culture or PCR)	All 228 high quality images identified for the dataset were used - the original diagnosis was the reference standard. The computer assisted diagnosis models were the index test. The index test results were done historically and independently of the index test - thus did not impact whether the reference standard was applied.	Unknown	Not reported - there is no background information provided on the images identified for the lesion dataset, the images were collected when the original case was clinical - but it is unknown if the images were from point of diagnosis or at later times in the disease. This could introduce bias in the training data as not all images may be from the stage of diagnosis of the condition.	No	Yes	Unclear	Unclear	No	No	Yes	Unclear	Unclear	Unclear	Yes	High	Low	Unclear	Unclear	Unclear	Low	Unclear
Wolfe, Marlene, Duong, Dorothea, Hughes, Bridgette, Chan-Herur, Vikram, White, Bradley, Boehm, Alexandria	Detection of monkeypox viral DNA in a routine wastewater monitoring program	http://europepmc.org/abstract/PPR/PPR524094	medRxiv	2022	Diagnostic test accuracy	24 hr composite ww samples collected on 7 consecutive days from 9 plants. A total of 287 solids samples were collected for analysis in this study.	To detect MPXV DNA in wastewater, we used assays developed by the United States Centers for Disease Control and Prevention (CDC)19 The G2R_G assay, which targets a a region of the OPG002 gene common to all MPXV sequences, was used on all samples. A subset of samples (described further below) were also assayed for MPXV DNA using the G2R_WA assay which targets a separate region of the OPG002 gene t…	Mpox activity in sewershed area was established by surveillance.	WW samples collected and used - no exclusions noted.	NA	Case surveillance and ww surveillance occurred simultaneously during the study period.	Yes	Yes	Yes	Yes	Yes	Yes	Yes	Unclear	Yes	Unclear	Yes	Low	Low	Low	Low	Low	Low	Low
Wang, Ziyue, Tober-Lau, Pinkus, Farztdinov, Vadim, Lemke, Oliver, Schwecke, Torsten, Steinbrecher, Sarah, Muenzner, Julia, Kriedemann, Helene, Sander, Leif Erik, Hartl, Johannes, Mülleder, Michael, Ralser, Markus, Kurth, Florian	The human host response to monkeypox infection: a proteomic case series study	http://europepmc.org/abstract/PPR/PPR525263	medRxiv	2022	Diagnostic test accuracy	Mpox 6 cases (5 from same exposure, 1 from separate exposure - homogenous MSM group) All cases at hospital . Biosampling for proteomic measurements was performed on day 1–3 after admission to the hospital. Clinical data were captured in a purpose-built database. The study was approved by the ethics committee of Charité – Universitätsmedizin Berlin EA2/139/22). Controls - age and sex matched from …	targeted protein panel assay The first part of the study was "discovery proteomics" using Zeno SWATH mass spectrometry. Then targeted proteomics were done using MassHunter Quantitative Analysis, v10.1 to develop and evaluate calibration curves. Then peptide expression was normalized in each clinical group. Models for classifying disease groups were constructed and tested Based on this proteomics …	Clinical and other test (e.g. PCR) diagnosis of a disease: mpox, COVID-19 or healthy control	Exclusion of extreme results to help normalize the analytical evaluation is described, however the cases were not excluded.	MPOX cases were included in another study of clinical and molecular characteristics of mpox. Different studies were used for COVID-19 controls and healthy controls -- all convenience sample from other studies.	Both tests run simultaneously on samples.	Yes	Unclear	Yes	Yes	No	Yes	Yes	Yes	Unclear	Unclear	Yes	High	Unclear	Low	Low	Low	Low	Low
Wang, Z., Tober-Lau, P., Farztdinov, V., Lemke, O., Schwecke, T., Steinbrecher, S., Muenzner, J., Kriedemann, H., Sander, L. E., Hartl, J., Mülleder, M., Ralser, M., Kurth, F.	The human host response to monkeypox infection: a proteomic case series study	https://doi.org/10.15252/emmm.202216643	EMBO Mol Med	2022	Diagnostic test accuracy	Mpox 6 cases (5 from same exposure, 1 from separate exposure - homogenous MSM group) All cases at hospital . Biosampling for proteomic measurements was performed on day 1–3 after admission to the hospital. Clinical data were captured in a purpose-built database. The study was approved by the ethics committee of Charité – Universitätsmedizin Berlin EA2/139/22). Controls - age and sex matched from …	targeted protein panel assay The first part of the study was "discovery proteomics" using Zeno SWATH mass spectrometry. Then targeted proteomics were done using MassHunter Quantitative Analysis, v10.1 to develop and evaluate calibration curves. Then peptide expression was normalized in each clinical group. Models for classifying disease groups were constructed and tested Based on this proteomics …	Clinical and other test (e.g. PCR) diagnosis of a disease: mpox, COVID-19 or healthy control	Exclusion of extreme results to help normalize the analytical evaluation is described, however the cases were not excluded.	MPOX cases were included in another study of clinical and molecular characteristics of mpox. Different studies were used for COVID-19 controls and healthy controls -- al convenience sample from other studies.	Both tests run simultaneously on samples.	Yes	Unclear	Yes	Yes	No	Yes	Yes	Yes	Unclear	Unclear	Yes	Unclear	Unclear	Low	Low	Low	Low	Low
Islam, Towhidul, Hussain, Mohammad Arafat, Chowdhury, Forhad Uddin Hasan, Islam, Riazul	Can Artificial Intelligence Detect Monkeypox from Digital Skin Images?	http://europepmc.org/abstract/PPR/PPR529181	bioRxiv	2022	Diagnostic test accuracy	We use web scraping to collect skin infected with Monkeypox, Chickenpox, Smallpox, Cowpox and Measles, as well as healthy skin images from various sources, such as websites, news portals, blogs, and image portals using the Google search engine. Two expert physicians, who were experts in infectious diseases, screened all images collected to validate the supposed infection We performed 19 augmentat…	AI deep models to classify different types of pox from digital skin images of pox lesions and rashes. We implement seven deep AI models, namely ResNet50 [22], DenseNet121 [23], Inception-V3 [24], SqueezeNet [25], MnasNet-A1 [26], MobileNet-V2 [27], and ShuffleNet-V2-1× [28], to check their feasibility in pox classification task. These models varies in terms of the number of trainable parameters a…	Physician verified images of already diagnosed disease.	none excluded	not described - web scraped images.	historical diagnosis, but doesn't affect the test based on images.	No	Unclear	Yes	Yes	No	Unclear	Yes	Yes	No	Unclear	Yes	High	Unclear	Low	Unclear	Unclear	Unclear	Low
Allan-Blitz, Lao, Carragher, Kevin, Sukhija-Cohen, Adam, Li, Hong, Klausner, Jeffrey	Laboratory Validation and Clinical Implementation of Human Monkeypox Saliva-Based Tests	http://europepmc.org/abstract/PPR/PPR530145	medRxiv	2022	Diagnostic test accuracy	1) Analytical performance with known samples including 97 different strains of human mpox. 2) Reviewed de-identified patient records among individuals presenting for Human Monkeypox testing at saliva collection sites. Clinical testing from three testing sites in Los Angeles identified 22 cases of Human Monkeypox among 132 individuals screened (16.7%). Of those 22 patients, 16 (72.7%) reported sym…	PCR assay of saliva for diagnosis of mpox (details of test available in supplementary material): 1) - specificity compared to other orthopox viruses - some within orthopox cross-reactivity noted, but not for viruses that infect humans. And they tested sensitivity with different clades of mpox. Analytical performance included limits of detection and agreement with known samples tested using a rang…	1) confirmed to have mpox- virus culture/PCR. (good reference standard) 2) PCR test of the lesion swab or clinical presentation - there are insufficient details on the clinical application part of this study. (unclear reference standard)	1) all did 2) unknown - not reported.	2) Patients were presenting for screening for mpox at clinics in LA. So the sampling timing for the index test was appropriate. The reference test may be clinical disease with rash, but 5 positives noted as asymptomatic and prodromal with no rash do not have additional data on reference test.	1) NA 2) Same/similar timing as saliva was part of the screening at the clinics.	Unclear	Unclear	Unclear	Yes	Yes	Yes	Unclear	Unclear	Unclear	Unclear	Yes	Unclear	Unclear	Unclear	Unclear	Unclear	Low	Low
Allan-Blitz, L., Carragher, K., Sukhija-Cohen, A., Ritchie, P., Scott, H., Li, H., Klausner, J. D.	Laboratory Validation and Clinical Performance of a Saliva-Based Test for Monkeypox Virus	https://doi.org/10.1002/jmv.28191	Journal of Medical Virology	2022	Diagnostic test accuracy	1 Analytical study: The assay showed in silico inclusivity of 100% for 97 strains of monkeypox virus, with an analytic sensitivity of 250 copies/ml, and 100% agreement compared to known positive and negative specimens. 2 Clinical study: Clinical testing identified 22 cases of monkeypox among 132 individuals (16.7%), of which 16 (72.7%) reported symptoms, 4 (18.2%) without a rash at the time of te…	Saliva-based polymerase chain reaction (PCR) assay for monkeypox virus, in vitro test performance, and clinical implementation of that assay in Los Angeles, San Francisco, and Palm Springs, CA. PCR primers provided. To prevent mismatches in PCR result, the samples were plated in a checkerboard pattern in triplicate—meaning three wells were dedicated to one sample. All positive samples with cycle …	Lesion PCR results: clinical evaluation of people presenting to mpox saliva collection site.	1) all 2) There are only subsets of data with sufficient information for accuracy outcomes, but this is not due to study design or investigator decisions - it is more a missing data issue. We reviewed deidentified patient records among individuals presenting for monkeypox virus testing at saliva collection sites in California, and, where available, concordance between saliva and lesion PCR tests …	Clinical testing from three testing sites in Los Angeles County, CA, identified 22 cases of monkeypox among 132 individuals screened (16.7%). Of those 22 patients, 16 (72.7%) reported symptoms, and 4 (18.2%) did not have a rash at the time of testing, while one patient reported being asymptomatic (Table 2). We did not have data on the reported symptom status for five patients. Table 3 shows the r…	Patients presenting for mpox with PCR test were also evaluated with saliva test at a later date, but on the same sample.	Yes	Unclear	Yes	Yes	Yes	Yes	Unclear	No	Yes	Yes	Yes	Low	Unclear	Unclear	Unclear	Low	Low	Low
Bhadra, Sanchita, Ellington, Andrew	Portable nucleic acid tests for rapid detection of monkeypox virus	http://europepmc.org/abstract/PPR/PPR531156	medRxiv	2022	Diagnostic test accuracy	None of the samples were from clinical specimens- this is just an initial proof of concept. We used different amounts of synthetic double stranded DNA fragments (gBlocksTM, IDT) as templates for amplification. Some negative control assays received 23 ng of human genomic DNA (Promega, Madison, WI) instead of synthetic MPXV templates.	Two LAMP-OSD assays, termed A26L and J2L assays on portable devices, for rapid detection of clades 2 and 3 MPXV that include strains responsible for the current global monkeypox outbreak. The A26L LAMP-OSD assay uses five primers (FIP, BIP, F3, B3, and one LP) derived from a previously reported 6-primer LAMP assay specific to a region between A26L and A27L genes of clades 2 and 3 MPXV [6]. We rep…	Synthetic DNA was constructed, thus known content and concentration... no reference standard per se.	N/A	N/A	N/A	Yes	No	Yes	Yes	Yes	Unclear	Yes	Yes	Yes	Yes	Yes	Low	Unclear	Low	Low	High	Low	High
La Rosa, G., Mancini, P., Veneri, C., Bonanno Ferraro, G., Lucentini, L., Iaconelli, M., Suffredini, E.	Detection of Monkeypox virus DNA in the wastewater of an airport in Rome, Italy: expanding environmental surveillance to emerging threats	http://europepmc.org/abstract/PPR/PPR533573	medRxiv	2022	Diagnostic test accuracy	Rome airport, Italy: Wastewater samples were collected twice weekly since 30 May 2022 at the wastewater treatment plant (WTP) of Italy's major airport in Rome (https://www.adr.it/web/aeroporti-di-roma-en/water). The global capacity of this WTP is 4000 m3 per day. In ten weeks, 20 samples (500 ml each) were collected. Twenty-four hours of composite samples were obtained using a refrigerated autosa…	New real-time PCR novel primer/probes with 100% nt identity with the current Monkeypox virus outbreak sequences were designed and tested compared to the original ones. After selecting the most efficient primers/probes sets (PCR IDs 1003, 1004, and 1005, Table 1), the assays were further optimized by evaluating different real-time PCR reagents and primer/probe concentrations.	Real-Time PCR assays were used in the present study: two published in 2004, targeting the N3R and F3L genes (Kulesh et al., 2004), and one developed in 2010 by the United States Centers for Disease Control and Prevention, targeting the G2R region (TNF receptor gene), named generic real-time PCR assay G2R_G (Li et al. 2010).	N/A	10 weeks of 2x weekly 24 hour composite wastewater samples at Rome airport.	Same time	Yes	Yes	Yes	Yes	Yes	Yes	Yes	Yes	Yes	Yes	Yes	Low	Low	Low	Low	Low	Low	Low
La Rosa, G., Mancini, P., Veneri, C., Ferraro, G. B., Lucentini, L., Iaconelli, M., Suffredini, E.	Detection of Monkeypox Virus DNA in Airport Wastewater, Rome, Italy	http://doi.org/10.3201/eid2901.221311	Emerging Infectious Diseases	2022	Diagnostic test accuracy	1) analytic samples: mpox DNA to evaluate limit of detection, sensitivity, optimization 2) WW samples: We targeted the wastewater treatment plant (WTP) of Italy’s largest airport, Fiumicino Airport, in Rome, which had ≈3,000,000 passengers/month during May–July 2022 (https://fiumicinoairport.com/statisticsExternal Link). This WTP has a global capacity of 4,000 m3 per day. We collected 24-hour com…	PCR: designed and tested novel primers and probes that had 100% nucleotide identity with current outbreak sequences, then compared these with the original primers and probes (Table 1). Designed nested PCR assays targeting the same regions as the real-time PCR assays to confirm results by amplicon sequencing using Primer3Plus software (https://www.primer3plus.comExternal Link) (Table 1). All real-…	PCR: We used 3 different real-time PCR assays: 2 published in 2004 that target the N3R and F3L genes (12), and 1 developed in 2010 by the US Centers for Disease Control and Prevention, G2R_G generic real-time PCR assay (13), which targets the G2R region of the tumor necrosis factor receptor gene.	All received index and reference tests.	Wastewater samples	Same	Yes	Yes	Yes	Yes	Yes	Yes	Yes	Yes	Yes	Yes	Yes	Low	Low	Low	Low	Low	Low	Low
Albin, John, Lazarus, Jacob, Hysell, Kristen, Rubins, David, Germaine, Lindsay, Dugdale, Caitlin, Heller, Howard, Hohmann, Elizabeth, Baugh, Joshua, Shenoy, Erica	Development and implementation of a clinical decision support system tool for the evaluation of suspected monkeypox infection	http://europepmc.org/abstract/PPR/PPR533356	medRxiv	2022	Diagnostic test accuracy	In hospital system patients: 6/8/2022-7/20/2022, the MPX CDSS tool was used for 55 distinct patients. 50% were evaluated in the Emergency Medicine context.	Dynamic CDSS embedded in the electronic health record (EHR) and capable of adapting to the outbreak as it develops. With the ultimate goal of standardizing evaluation and management of monkeypox PUIs throughout the system. At each site, once the clinician completed the note, facility-specific instructions on the next point of contact (i.e, infection control, infectious diseases, etc), was provide…	The CDC PUI definition used to identify PUIs is provided (person under investigation) --> tested by PCR to confirm (not described)	There were mpox positive cases that were missed by the triggers to use the index test and thus were not evaluated by the index test, but were evaluated by the reference standard at some point in their care. There were also people that were PUI, but upon evaluation by a specialist, mpox was not considered a possible diagnosis, so they were not PCR tested (i.e. fairly standard clinical patient flow…	Among 55 patients presenting with an unexplained rash for which the tool was used, 31 (56%) were identified by the tool to be possible PUIs. All patients identified as possible PUI, by definition, met the clinical PUI criterion of 170 having an otherwise unexplained rash. Among the 31 patients who also met epidemiological criteria and thus were identified by the MPX CDSS tool as possible PUIs for…	Simultaneously - both used in evaluation of PUI.	Yes	Yes	Yes	Yes	Yes	Yes	Yes	No	Yes	Yes	Yes	Low	Low	Low	Low	Low	Low	Low
Albin, J. S., Lazarus, J. E., Hysell, K. M., Rubins, D. M., Germaine, L., Dugdale, C. M., Heller, H. M., Hohmann, E. L., Baugh, J. J., Shenoy, E. S.	Development and implementation of a clinical decision support system tool for the evaluation of suspected monkeypox infection	https://doi.org/10.1093/jamia/ocac151	Journal of the American Medical Informatics Association	2022	Diagnostic test accuracy	We evaluated outcomes between June 8, 2022, and July 20, 2022, including overall utilization, determination of PUI status, testing frequency, and test positivity among patients evaluated with the MPX CDSS tool. MPX CDSS tool was used for 55 distinct patients.	"Monkeypox (MPX) Clinical Decision Support Tool": clinical decision support system (CDSS) tool development and implementation for the evaluation of suspected monkeypox infection in a hospital system. Improve adherence to clinical guidelines, can support frontline clinicians in applying the most current evaluation and management guidance in the setting of an emerging infectious disease outbreak wh…	CDC definitions + PCR testing for confirmation	Some not PCR tested and some mpox cases not identified via use of the MPX CDSS. Among the 31 patients identified as possible PUIs by the MPX CDSS tool, testing was not pursued for 7 PUIs assessed as low risk after specialist review at the hospital or in discussion with the state epidemiologist. Of the 24 patients for whom monkeypox testing was pursued, 5 (21%) were PCR positive, and 15 (63%) were…	The CDC PUI definition used to identify PUIs is provided (Supplementary Table S1). Among 55 patients presenting with an unexplained rash for which the tool was used, 31 (56%) were identified by the tool to be possible PUIs. All patients identified as possible PUI, by definition, met the clinical PUI criterion of having an otherwise unexplained rash. Among the 31 patients who also met epidemiologi…	Similar- both applied in the course of clinical investigation of the patient.	Yes	Yes	Yes	Yes	Yes	Yes	Yes	No	Yes	Yes	Yes	Low	Low	Low	Low	Low	Low	Low
Wu, F., Oghuan, J., Gitter, A., Mena, K. D., Brown, E. L.	Wide mismatches in the sequences of primers and probes for Monkeypox virus diagnostic assays	https://doi.org/10.1002/jmv.28395	Journal of Medical Virology	2022	Diagnostic test accuracy	A 211-bp MPV DNA covering the primer and probe region was synthesized at IDT and used as the PCR template. This synthetic DNA fragment is found in 96.71% (1673 out of 1730) of MPV genomes reported in 2022. Used to assess limit of detaction and threshold curves.	For MPV_FR-m assay, mismatch-corrected primers, that is, MPV-F-m (5ʹ-GGA AAG TGT AAA GAC AAC GAA TAC AG-3ʹ) and MPV-R-m (5ʹ-GCT ATC ACA TAA TCT GAA AGC GTA-3ʹ), were used (Figure 1A). Probe MPV-P-generic (/56-FAM/AA GCC GTA A/ZEN/T CTA TGT TGT CTA TCG TGT CC/3IABkFQ/) was used for both assays. All primers and probe were synthesized from Integrated DNA Technologies (IDT) and final reaction concent…	For MPV_FR-generic assay, forward primer MPV-F-generic (5ʹ-GGA AAA TGT AAA GAC AAC GAA TAC AG-3ʹ) and reverse primer MPV-R-generic (5ʹ-GCT ATC ACA TAA TCT GGA AGC GTA-3ʹ) were used, Probe MPV-P-generic (/56-FAM/AA GCC GTA A/ZEN/T CTA TGT TGT CTA TCG TGT CC/3IABkFQ/) was used for both assays. All primers and probe were synthesized from Integrated DNA Technologies (IDT) and final reaction concentra…	Done at the same time on a "created DNA" sample	N/A	Same time	No	Unclear	Unclear	Yes	No	Yes	Unclear	Yes	No	Yes	Yes	High	Unclear	Unclear	Low	High	Unclear	Unclear
